# Supplementary material for: A Co-essentiality Network of Cancer Driver Genes Better Prioritizes Anticancer Drugs
Source: Genomics Proteomics Bioinformatics. 2025 Sep 26;23(6):qzaf070. doi: 10.1093/gpbjnl/qzaf070 (PMC13221244; doi:10.1093/gpbjnl/qzaf070)
Supplement: qzaf070_Supplementary_Data [file qzaf070_supplementary_data.zip]

Archive with 42 entries (42 files):
- Figure_S9.pdf
- Figure_S10.pdf
- Figure_S11.pdf
- Figure_S12.pdf
- Figure_S13.pdf
- Figure_S14.pdf
- Figure_S15.pdf
- Figure_S16.pdf
- Figure_S17.pdf
- Figure_S18.pdf
- Figure_S19.pdf
- Figure_S20.pdf
- Figure_S21.pdf
- Figure_S22.pdf
- Figure_S23.pdf
- Figure_S24.pdf
- Figure_S25.pdf
- Figure_S26.pdf
- Figure_S27.pdf
- Figure_S28.pdf
- Figure_S29.pdf
- Supplementary material captions.docx
- Table S1.xlsx
- Table S2.docx
- Table S3.xlsx
- Table S4.docx
- Table S5.docx
- Table S6.xlsx
- Table S7.docx
- Table S8.docx
- Table S9.docx
- Table S10.xlsx
- Table S11.xlsx
- Table S12.xlsx
- Figure_S1.pdf
- Figure_S2.pdf
- Figure_S3.pdf
- Figure_S4.pdf
- Figure_S5.pdf
- Figure_S6.pdf
- Figure_S7.pdf
- Figure_S8.pdf
