# Supplementary material for: A Co-essentiality Network of Cancer Driver Genes Better Prioritizes Anticancer Drugs
Source: Genomics Proteomics Bioinformatics. 2025 Sep 26;23(6):qzaf070. doi: 10.1093/gpbjnl/qzaf070 (PMC13221244; doi:10.1093/gpbjnl/qzaf070)
Supplement: qzaf070_Supplementary_Data [file qzaf070_supplementary_data.zip › Table S1.xlsx]

## Sheet: Table_S1
Table S1 Relative modularity of 186 KEGG pathways on four networks and the cancer-related pathway list
Term	Co-essentiality	PPI-BioGRID	Co-expression	Co-methylation	Cancer related pathway(CRP)
KEGG_ABC_TRANSPORTERS	0.263441	0.264865	0.274194	0.331522	0
KEGG_ACUTE_MYELOID_LEUKEMIA	0.795699	0.302703	0.456989	0.23913	1
KEGG_ADHERENS_JUNCTION	0.833333	0.4	0.392473	0.847826	1
KEGG_ADIPOCYTOKINE_SIGNALING_PATHWAY	0.370968	0.697297	0.172043	0.179348	0
KEGG_ALANINE_ASPARTATE_AND_GLUTAMATE_METABOLISM	0.456989	0.281081	0.0591398	0.108696	0
KEGG_ALDOSTERONE_REGULATED_SODIUM_REABSORPTION	0.435484	0.491892	0.16129	0.119565	0
KEGG_ALLOGRAFT_REJECTION	0.580645	0.805405	0.951613	0.434783	0
KEGG_ALPHA_LINOLENIC_ACID_METABOLISM	0.430108	0.0540541	0.0967742	0.206522	0
KEGG_ALZHEIMERS_DISEASE	0.973118	0.940541	0.962366	0.88587	0
KEGG_AMINO_SUGAR_AND_NUCLEOTIDE_SUGAR_METABOLISM	0.790323	0.416216	0.634409	0.782609	0
KEGG_AMINOACYL_TRNA_BIOSYNTHESIS	0.860215	0.843243	0.860215	0.869565	0
KEGG_AMYOTROPHIC_LATERAL_SCLEROSIS_ALS	0.0698925	0.335135	0.0483871	0.684783	0
KEGG_ANTIGEN_PROCESSING_AND_PRESENTATION	0.919355	0.637838	0.88172	0.744565	0
KEGG_APOPTOSIS	0.682796	0.794595	0.553763	0.76087	1
KEGG_ARACHIDONIC_ACID_METABOLISM	0.172043	0.405405	0.607527	0.798913	0
KEGG_ARGININE_AND_PROLINE_METABOLISM	0.317204	0.183784	0.510753	0.576087	0
KEGG_ARRHYTHMOGENIC_RIGHT_VENTRICULAR_CARDIOMYOPATHY_ARVC	0.33871	0.459459	0.5	0.826087	0
KEGG_ASCORBATE_AND_ALDARATE_METABOLISM	0.5	0.432432	0.666667	0.402174	0
KEGG_ASTHMA	0.521505	0.427027	0.903226		0
KEGG_AUTOIMMUNE_THYROID_DISEASE	0.741935	0.935135	0.919355	0.282609	0
KEGG_AXON_GUIDANCE	0.473118	0.627027	0.682796	0.934783	0
KEGG_B_CELL_RECEPTOR_SIGNALING_PATHWAY	0.72043	0.567568	0.736559	0.597826	0
KEGG_BASAL_CELL_CARCINOMA	0.150538	0.502703	0.505376	0.945652	1
KEGG_BASAL_TRANSCRIPTION_FACTORS	0.892473	0.972973	0.467742	0.505435	0
KEGG_BASE_EXCISION_REPAIR	0.451613	0.643243	0.741935	0.777174	0
KEGG_BETA_ALANINE_METABOLISM	0.0591398	0.210811	0.188172	0.0706522	0
KEGG_BIOSYNTHESIS_OF_UNSATURATED_FATTY_ACIDS	0.413978	0.0810811	0.290323	0.728261	0
KEGG_BLADDER_CANCER	0.602151	0.151351	0.112903	0.663043	1
KEGG_BUTANOATE_METABOLISM	0.107527	0.205405	0.408602	0.0271739	0
KEGG_CALCIUM_SIGNALING_PATHWAY	0.376344	0.556757	0.526882	0.967391	1
KEGG_CARDIAC_MUSCLE_CONTRACTION	0.704301	0.864865	0.725806	0.048913	0
KEGG_CELL_ADHESION_MOLECULES_CAMS	0.392473	0.610811	0.876344	0.923913	0
KEGG_CELL_CYCLE	0.94086	0.767568	0.913978	0.972826	1
KEGG_CHEMOKINE_SIGNALING_PATHWAY	0.731183	0.740541	0.854839	0.619565	0
KEGG_CHRONIC_MYELOID_LEUKEMIA	0.870968	0.324324	0.306452	0.793478	1
KEGG_CIRCADIAN_RHYTHM_MAMMAL	0.102151	0.837838	0.370968	0.75	0
KEGG_CITRATE_CYCLE_TCA_CYCLE	0.924731	0.8	0.77957	0.61413	0
KEGG_COLORECTAL_CANCER	0.688172	0.410811	0.311828	0.831522	1
KEGG_COMPLEMENT_AND_COAGULATION_CASCADES	0.182796	0.956757	0.946237	0.815217	0
KEGG_CYSTEINE_AND_METHIONINE_METABOLISM	0.344086	0.308108	0.0698925	0.48913	0
KEGG_CYTOKINE_CYTOKINE_RECEPTOR_INTERACTION	0.801075	0.92973	0.973118	0.983696	1
KEGG_CYTOSOLIC_DNA_SENSING_PATHWAY	0.693548	0.918919	0.688172	0.608696	0
KEGG_DILATED_CARDIOMYOPATHY	0.247312	0.345946	0.623656	0.86413	0
KEGG_DNA_REPLICATION	0.935484	0.751351	0.892473	0.695652	0
KEGG_DORSO_VENTRAL_AXIS_FORMATION	0.38172	0.108108	0.0430108	0.146739	0
KEGG_DRUG_METABOLISM_CYTOCHROME_P450	0.655914	0.859459	0.833333	0.0923913	0
KEGG_DRUG_METABOLISM_OTHER_ENZYMES	0.424731	0.648649	0.494624	0.0326087	0
KEGG_ECM_RECEPTOR_INTERACTION	0.231183	0.772973	0.83871	0.907609	1
KEGG_ENDOCYTOSIS	0.725806	0.821622	0.548387	0.581522	0
KEGG_ENDOMETRIAL_CANCER	0.887097	0.227027	0.333333	0.472826	1
KEGG_EPITHELIAL_CELL_SIGNALING_IN_HELICOBACTER_PYLORI_INFECTION	0.586022	0.724324	0.327957	0.516304	0
KEGG_ERBB_SIGNALING_PATHWAY	0.758065	0.594595	0.215054	0.494565	0
KEGG_ETHER_LIPID_METABOLISM	0.16129	0.12973	0.0376344	0.26087	0
KEGG_FATTY_ACID_METABOLISM	0.0806452	0.318919	0.602151	0.396739	0
KEGG_FC_EPSILON_RI_SIGNALING_PATHWAY	0.677419	0.735135	0.435484	0.646739	0
KEGG_FC_GAMMA_R_MEDIATED_PHAGOCYTOSIS	0.650538	0.783784	0.586022	0.407609	0
KEGG_FOCAL_ADHESION	0.849462	0.713514	0.790323	0.755435	1
KEGG_FOLATE_BIOSYNTHESIS	0.177419	0.162162	0.0322581	0.423913	0
KEGG_FRUCTOSE_AND_MANNOSE_METABOLISM	0.27957	0.394595	0.419355	0.478261	0
KEGG_GALACTOSE_METABOLISM	0.123656	0.313514	0.198925	0.271739	0
KEGG_GAP_JUNCTION	0.494624	0.454054	0.22043	0.842391	0
KEGG_GLIOMA	0.806452	0.421622	0.107527	0.336957	1
KEGG_GLUTATHIONE_METABOLISM	0.462366	0.6	0.516129	0.163043	0
KEGG_GLYCEROLIPID_METABOLISM	0.360215	0.0432432	0.102151	0.5	0
KEGG_GLYCEROPHOSPHOLIPID_METABOLISM	0.22043	0.0702703	0.139785	0.190217	0
KEGG_GLYCINE_SERINE_AND_THREONINE_METABOLISM	0.00537634	0.124324	0.403226	0.0163043	0
KEGG_GLYCOLYSIS_GLUCONEOGENESIS	0.408602	0.816216	0.66129	0.304348	0
KEGG_GLYCOSAMINOGLYCAN_BIOSYNTHESIS_CHONDROITIN_SULFATE	0.204301	0.535135	0.569892	0.733696	0
KEGG_GLYCOSAMINOGLYCAN_BIOSYNTHESIS_HEPARAN_SULFATE	0.77957	0.0864865	0.129032	0.554348	0
KEGG_GLYCOSAMINOGLYCAN_BIOSYNTHESIS_KERATAN_SULFATE	0.0537634	0.113514	0.11828	0.13587	0
KEGG_GLYCOSAMINOGLYCAN_DEGRADATION	0.193548	0.2	0.489247	0.173913	0
KEGG_GLYCOSPHINGOLIPID_BIOSYNTHESIS_GANGLIO_SERIES	0.188172	0.135135	0.182796	0.233696	0
KEGG_GLYCOSPHINGOLIPID_BIOSYNTHESIS_GLOBO_SERIES	0.112903	0.0918919	0.0645161	0.141304	0
KEGG_GLYCOSPHINGOLIPID_BIOSYNTHESIS_LACTO_AND_NEOLACTO_SERIES	0.301075	0.0162162	0.317204	0.184783	0
KEGG_GLYCOSYLPHOSPHATIDYLINOSITOL_GPI_ANCHOR_BIOSYNTHESIS	0.962366	0.924324	0.521505	0.461957	0
KEGG_GLYOXYLATE_AND_DICARBOXYLATE_METABOLISM	0.166667	0.0648649	0.204301	0.521739	0
KEGG_GNRH_SIGNALING_PATHWAY	0.419355	0.497297	0.0806452	0.315217	0
KEGG_GRAFT_VERSUS_HOST_DISEASE	0.634409	0.832432	0.935484	0.559783	0
KEGG_HEDGEHOG_SIGNALING_PATHWAY	0.145161	0.52973	0.413978	0.951087	1
KEGG_HEMATOPOIETIC_CELL_LINEAGE	0.327957	0.551351	0.94086	0.896739	0
KEGG_HISTIDINE_METABOLISM	0.0913978	0.145946	0.155914	0.36413	0
KEGG_HOMOLOGOUS_RECOMBINATION	0.844086	0.702703	0.827957	0.592391	0
KEGG_HUNTINGTONS_DISEASE	0.967742	0.897297	0.967742	0.940217	0
KEGG_HYPERTROPHIC_CARDIOMYOPATHY_HCM	0.322581	0.32973	0.645161	0.788043	0
KEGG_INOSITOL_PHOSPHATE_METABOLISM	0.295699	0.0972973	0.150538	0.445652	0
KEGG_INSULIN_SIGNALING_PATHWAY	0.639785	0.686486	0.387097	0.543478	0
KEGG_INTESTINAL_IMMUNE_NETWORK_FOR_IGA_PRODUCTION	0.397849	0.372973	0.908602	0.679348	0
KEGG_JAK_STAT_SIGNALING_PATHWAY	0.698925	0.886486	0.801075	0.527174	1
KEGG_LEISHMANIA_INFECTION	0.526882	0.486486	0.844086	0.565217	0
KEGG_LEUKOCYTE_TRANSENDOTHELIAL_MIGRATION	0.537634	0.675676	0.672043	0.673913	0
KEGG_LIMONENE_AND_PINENE_DEGRADATION	0.016129	0.0324324	0.284946	0.0434783	0
KEGG_LINOLEIC_ACID_METABOLISM	0.306452	0.891892	0.55914		0
KEGG_LONG_TERM_DEPRESSION	0.284946	0.383784	0.134409	0.880435	0
KEGG_LONG_TERM_POTENTIATION	0.365591	0.27027	0.209677	0.413043	0
KEGG_LYSINE_DEGRADATION	0.0645161	0.156757	0.241935	0.603261	0
KEGG_LYSOSOME	0.387097	0.762162	0.930108	0.690217	0
KEGG_MAPK_SIGNALING_PATHWAY	0.715054	0.708108	0.462366	0.625	0
KEGG_MATURITY_ONSET_DIABETES_OF_THE_YOUNG	0.215054	0.172973	0.72043	0.820652	0
KEGG_MELANOGENESIS	0.274194	0.248649	0.252688	0.918478	0
KEGG_MELANOMA	0.736559	0.362162	0.0860215	0.456522	1
KEGG_METABOLISM_OF_XENOBIOTICS_BY_CYTOCHROME_P450	0.564516	0.827027	0.887097	0.326087	0
KEGG_MISMATCH_REPAIR	0.629032	0.789189	0.758065	0.722826	0
KEGG_MTOR_SIGNALING_PATHWAY	0.897849	0.691892	0.177419	0.103261	1
KEGG_N_GLYCAN_BIOSYNTHESIS	0.951613	0.259459	0.731183	0.570652	0
KEGG_NATURAL_KILLER_CELL_MEDIATED_CYTOTOXICITY	0.768817	0.778378	0.865591	0.804348	0
KEGG_NEUROACTIVE_LIGAND_RECEPTOR_INTERACTION	0.543011	0.437838	0.849462	1	0
KEGG_NEUROTROPHIN_SIGNALING_PATHWAY	0.811828	0.654054	0.61828	0.668478	0
KEGG_NICOTINATE_AND_NICOTINAMIDE_METABOLISM	0.0483871	0.0108108	0.0215054	0.201087	0
KEGG_NITROGEN_METABOLISM	0.209677	0.0486486	0.0913978	0.266304	0
KEGG_NOD_LIKE_RECEPTOR_SIGNALING_PATHWAY	0.505376	0.67027	0.591398	0.369565	0
KEGG_NON_HOMOLOGOUS_END_JOINING	0.354839	0.389189	0.263441	0.451087	0
KEGG_NON_SMALL_CELL_LUNG_CANCER	0.822581	0.443243	0.33871	0.391304	1
KEGG_NOTCH_SIGNALING_PATHWAY	0.607527	0.508108	0.145161	0.548913	1
KEGG_NUCLEOTIDE_EXCISION_REPAIR	0.747312	0.87027	0.709677	0.836957	0
KEGG_O_GLYCAN_BIOSYNTHESIS	0.0376344	0.243243	0.446237	0.195652	0
KEGG_OLFACTORY_TRANSDUCTION	0.978495	0.232432	0.924731	0.956522	0
KEGG_ONE_CARBON_POOL_BY_FOLATE	0.61828	0.118919	0.38172	0.358696	0
KEGG_OOCYTE_MEIOSIS	0.66129	0.562162	0.774194	0.38587	0
KEGG_OTHER_GLYCAN_DEGRADATION	0.333333	0.286486	0.612903	0.0869565	0
KEGG_OXIDATIVE_PHOSPHORYLATION	1	0.983784	0.994624	0.913043	0
KEGG_P53_SIGNALING_PATHWAY	0.510753	0.578378	0.537634	0.711957	1
KEGG_PANCREATIC_CANCER	0.709677	0.378378	0.349462	0.706522	1
KEGG_PANTOTHENATE_AND_COA_BIOSYNTHESIS	0.11828	0.0216216	0.0107527	0.211957	0
KEGG_PARKINSONS_DISEASE	0.989247	0.962162	0.989247	0.902174	0
KEGG_PATHOGENIC_ESCHERICHIA_COLI_INFECTION	0.645161	0.297297	0.365591	0.309783	0
KEGG_PATHWAYS_IN_CANCER	0.83871	0.545946	0.655914	0.853261	1
KEGG_PENTOSE_AND_GLUCURONATE_INTERCONVERSIONS	0.483871	0.718919	0.639785	0.255435	0
KEGG_PENTOSE_PHOSPHATE_PATHWAY	0.55914	0.681081	0.397849	0.277174	0
KEGG_PEROXISOME	0.88172	0.908108	0.564516	0.63587	0
KEGG_PHENYLALANINE_METABOLISM	0.0752688	0.194595	0.193548	0.157609	0
KEGG_PHOSPHATIDYLINOSITOL_SIGNALING_SYSTEM	0.403226	0.216216	0.27957	0.168478	0
KEGG_PORPHYRIN_AND_CHLOROPHYLL_METABOLISM	0.774194	0.0378378	0.575269	0.380435	0
KEGG_PPAR_SIGNALING_PATHWAY	0.252688	0.178378	0.596774	0.429348	1
KEGG_PRIMARY_BILE_ACID_BIOSYNTHESIS	0.241935	0.221622	0.236559	0.130435	0
KEGG_PRIMARY_IMMUNODEFICIENCY	0.139785	0.513514	0.870968	0.809783	0
KEGG_PRION_DISEASES	0.0215054	0.237838	0.231183	0.152174	0
KEGG_PROGESTERONE_MEDIATED_OOCYTE_MATURATION	0.553763	0.745946	0.430108	0.0652174	0
KEGG_PROPANOATE_METABOLISM	0.155914	0.664865	0.532258	0.0217391	0
KEGG_PROSTATE_CANCER	0.854839	0.275676	0.258065	0.532609	1
KEGG_PROTEASOME	0.946237	0.994595	0.956989	0.858696	0
KEGG_PROTEIN_EXPORT	0.817204	0.356757	0.704301	0.641304	0
KEGG_PROXIMAL_TUBULE_BICARBONATE_RECLAMATION	0.0268817	0.167568	0.0752688	0.11413	0
KEGG_PURINE_METABOLISM	0.612903	0.945946	0.693548	0.244565	0
KEGG_PYRIMIDINE_METABOLISM	0.827957	0.951351	0.806452	0.766304	0
KEGG_PYRUVATE_METABOLISM	0.134409	0.589189	0.451613	0.320652	0
KEGG_REGULATION_OF_ACTIN_CYTOSKELETON	0.913978	0.810811	0.629032	0.483696	0
KEGG_REGULATION_OF_AUTOPHAGY	0.876344	0.967568	0.344086	0.00543478	0
KEGG_RENAL_CELL_CARCINOMA	0.903226	0.340541	0.483871	0.51087	1
KEGG_RENIN_ANGIOTENSIN_SYSTEM	0.0322581	0.351351	0.0268817	0.440217	0
KEGG_RETINOL_METABOLISM	0.623656	0.913514	0.811828	0.076087	0
KEGG_RIBOFLAVIN_METABOLISM	0.0967742	0.102703	0.016129	0.0978261	0
KEGG_RIBOSOME	0.994624	0.989189	1	0.961957	0
KEGG_RIG_I_LIKE_RECEPTOR_SIGNALING_PATHWAY	0.908602	0.72973	0.747312	0.652174	0
KEGG_RNA_DEGRADATION	0.930108	0.881081	0.763441	0.978261	0
KEGG_RNA_POLYMERASE	0.865591	1	0.677419	0.538043	0
KEGG_SELENOAMINO_ACID_METABOLISM	0.349462	0.367568	0.225806	0.288043	0
KEGG_SMALL_CELL_LUNG_CANCER	0.763441	0.291892	0.295699	0.657609	1
KEGG_SNARE_INTERACTIONS_IN_VESICULAR_TRANSPORT	0.236559	0.978378	0.44086	0.293478	0
KEGG_SPHINGOLIPID_METABOLISM	0.225806	0.027027	0.322581	0.342391	0
KEGG_SPLICEOSOME	0.956989	0.902703	0.978495	0.98913	0
KEGG_STARCH_AND_SUCROSE_METABOLISM	0.516129	0.621622	0.580645	0.298913	0
KEGG_STEROID_BIOSYNTHESIS	0.666667	0.00540541	0.795699	0.0597826	0
KEGG_STEROID_HORMONE_BIOSYNTHESIS	0.44086	0.854054	0.698925	0.467391	0
KEGG_SULFUR_METABOLISM	0.198925	0.572973	0.166667	0.717391	0
KEGG_SYSTEMIC_LUPUS_ERYTHEMATOSUS	0.983871	0.659459	0.983871	0.994565	0
KEGG_T_CELL_RECEPTOR_SIGNALING_PATHWAY	0.478495	0.848649	0.768817	0.701087	0
KEGG_TASTE_TRANSDUCTION	0.591398	0.481081	0.752688	0.586957	0
KEGG_TAURINE_AND_HYPOTAURINE_METABOLISM	0.0107527		0.00537634	0.0380435	0
KEGG_TERPENOID_BACKBONE_BIOSYNTHESIS	0.548387	0.189189	0.650538	0.73913	0
KEGG_TGF_BETA_SIGNALING_PATHWAY	0.489247	0.632432	0.473118	0.418478	1
KEGG_THYROID_CANCER	0.569892	0.0594595	0.0537634	0.228261	1
KEGG_TIGHT_JUNCTION	0.596774	0.475676	0.543011	0.875	0
KEGG_TOLL_LIKE_RECEPTOR_SIGNALING_PATHWAY	0.752688	0.875676	0.817204	0.630435	0
KEGG_TRYPTOPHAN_METABOLISM	0.0860215	0.140541	0.354839	0.217391	0
KEGG_TYPE_I_DIABETES_MELLITUS	0.575269	0.616216	0.897849	0.347826	0
KEGG_TYPE_II_DIABETES_MELLITUS	0.290323	0.540541	0.247312	0.25	0
KEGG_TYROSINE_METABOLISM	0.129032	0.254054	0.376344	0.0543478	0
KEGG_UBIQUITIN_MEDIATED_PROTEOLYSIS	0.784946	0.518919	0.784946	0.929348	0
KEGG_VALINE_LEUCINE_AND_ISOLEUCINE_BIOSYNTHESIS	0.268817	0.0756757	0.301075	0.125	0
KEGG_VALINE_LEUCINE_AND_ISOLEUCINE_DEGRADATION	0.0430108	0.583784	0.715054	0.375	0
KEGG_VASCULAR_SMOOTH_MUSCLE_CONTRACTION	0.258065	0.605405	0.360215	0.771739	0
KEGG_VASOPRESSIN_REGULATED_WATER_REABSORPTION	0.311828	0.524324	0.268817	0.0108696	0
KEGG_VEGF_SIGNALING_PATHWAY	0.532258	0.464865	0.123656	0.353261	1
KEGG_VIBRIO_CHOLERAE_INFECTION	0.672043	0.756757	0.478495	0.222826	0
KEGG_VIRAL_MYOCARDITIS	0.467742	0.448649	0.822581	0.0815217	0
KEGG_WNT_SIGNALING_PATHWAY	0.446237	0.47027	0.424731	0.891304	1
