# Supplementary material for: A Co-essentiality Network of Cancer Driver Genes Better Prioritizes Anticancer Drugs
Source: Genomics Proteomics Bioinformatics. 2025 Sep 26;23(6):qzaf070. doi: 10.1093/gpbjnl/qzaf070 (PMC13221244; doi:10.1093/gpbjnl/qzaf070)
Supplement: qzaf070_Supplementary_Data [file qzaf070_supplementary_data.zip › Table S3.xlsx]

## Sheet: Table_S3
Table S3 List of FDA approved anticancer drugs and their corresponding drug associated genes
Type	Drug	DAGs
BLCA	DOXORUBICIN HYDROCHLORIDE|VALRUBICIN|CISPLATIN|THIOTEPA|ERDAFITINIB|MITOMYCIN C|METHOTREXATE	FKBP15|SALL3|NQO1|DUSP28|CD226|ATP9B|S100A12|GPR35|C18orf63|HDAC4|TAT|NHLRC1|SMIM21|CCDC102B|NTRK1|CNDP1|ANKMY1|NDUFA10|ZNF236|FAM132B|KRAS|CDH7|BRCA1|AC016757.3|XPC|ALOX5|RAMP1|CLCN6|PASK|FAM69C|BGLAP|SOCS6|CBLN2|FGFR4|FBXO15|FGFR2|FGFR3|CNDP2|FGFR1|ATIC|RBM44|CD3EAP|RP11-723G8.2|ZADH2|NR1I2|GALR1|NETO1|SULT2A1|TMEM43|SLC19A1|CDKN1B|ALDH3A1|SLC31A1|AC110619.2|XRCC3|RP11-162A12.2|UBE2F-SCLY|RP11-…
BRCA	RIBOCICLIB|EXEMESTANE|ERIBULIN|TOREMIFENE|EPIRUBICIN|ALPELISIB|ANASTROZOLE|EVEROLIMUS|BMN673|PACLITAXEL|TAMOXIFEN|MITOXANTRONE|ABEMACICLIB|IRBINITINIB|DOCETAXEL|FULVESTRANT|CAPECITABINE|GOSERELIN|DOXORUBICIN HYDROCHLORIDE|LAPATINIB|CYCLOPHOSPHAMIDE|MEGESTROL ACETATE|GEMCITABINE HYDROCHLORIDE|RUCAPARIB|PAMIDRONIC ACID|METHOTREXATE|MELPHALAN|TAMOXIFEN CITRATE|MITOXANTRONE HYDROCHLORIDE|OLAPARIB|LET…	HSPA5|STK11|DUSP28|CD226|ATRX|SLC50A1|TAT|PIK3CA|PIK3CB|PIK3CD|CAMK4|PIK3CG|IRAK2|WEE1|SCLY|CBLC|CBLB|IFNG|MUC2|GALNT14|CAMKV|PIK3C2B|PIK3C2A|PIK3C2G|MUC16|CYP3A4|CYP3A5|CNDP1|CNDP2|ALK|POU2AF1|CCND1|TUBB4B|CCND3|CCND2|PTEN|COLEC10|IL11|KLC1|KLC3|DSTYK|CDKN1B|CDKN1A|ALDH3A1|BAZ2B|SERPINE1|RP11-162A12.2|CDC25C|RP11-321M21.3|JAK2|NF2|NF1|ZNF516|ALPK1|ALPK2|DST|KCNQ5|GPS2|PPARD|CHST3|RTTN|LRMDA|PSIP…
CESC	TOPOTECAN HYDROCHLORIDE|TOPOTECAN|BLEOMICIN	PDE7B|ADNP|KCNG1|HRAS|TMEM189|PCSK6|SMAD2|PARD6B|RCVRN|CRTC3|UBE2V1|FAM65C|BCAS4|SOX6|BDNF|ATRX|MYH3|CHD3|TYMS|MOCS3|PTEN|ASXL1|NFE2L2|SLC9A8|L3MBTL3|RB1|NR2F2|FANCG|PSORS1C1|RNF114|C11orf58|LIG1|IFNG|MAPK8|FANCI|BRCA1|CTLA4|TOP1MT|CCHCR1|CEBPB|WRN|IDH2|PSORS1C2|GPS2|BLM|STK4|IRF7|PTPN1|SNAI1|AFP|ADK|ALK|GJA1|TMEM189-UBE2V1|TP53|PAX5|CCL17|SMARCA4|OR52K2|TOP1|F2R|CAMKK1|ZZEF1|DPM1|MUC16|PIK3CA|SP…
COADREAD	TIPIRACIL HYDROCHLORIDE|CAPECITABINE|5-FLUOROURACIL|IRINOTECAN|MITOMYCIN C|TIPIRACIL|REGORAFENIB|OXALIPLATIN	PTGS2|HSPA5|AKT1|ARAF|ATRX|BDNF|ENOSF1|TAT|GPS2|PIK3CA|NTRK1|CDH1|KRAS|CUL3|BRCA1|CBLB|BRCA2|MUC2|BGLAP|MGMT|CXCL10|CYP3A4|FGFR2|SHMT1|FGFR1|KIT|PTEN|ZZEF1|COLEC10|IL11|APC|KLC3|SLC19A1|TSHB|CDKN1A|BCHE|SLC29A1|XRCC1|XRCC3|ATP7A|ATP7B|CHD3|RUNX3|ASXL1|XDH|ISG15|TPT1|CDC25C|KCNQ5|IGFBP3|KLC1|SMTNL2|ABCG2|TP53|GNAS|DDR2|PALB2|TOP1|CAMKK1|SLC22A7|DTYMK|VWF|KRT18|PDGFRB|PDGFRA|SMAD4|ATM|EPHA2|RET|MAP…
GBM	TEMOZOLOMIDE|PROCARBAZINE|LOMUSTINE|EVEROLIMUS|CARMUSTINE	BRCA1|GSR|MSH6|STMN4|HRAS|ATM|EGFR|PRL|RET|CTNNB1|VHL|AKT2|AKT3|ATR|SYNE1|TSC2|TSC1|PIK3CA|NRAS|RB1|AKT1|NF2|NF1|MYC|ERBB2|FLCN|BRCA2|STAG2|IDH1|GNA11|PLAU|MTOR|BAX|MGMT|ATRX|FKBP1A|ADK|KRAS|TP53|GNAQ|E2F1|ESR1|MPL|G6PD|H2AFX|NOTCH1|CSF2|STK11|PTEN|MAOA|BRAF|PBRM1|BAP1
HNSC	METHOTREXATE|BLEOMICIN|DOCETAXEL|HYDROXYUREA	SALL3|STK11|PCSK6|FBXO15|MOCS3|CD226|ATP9B|S100A12|GPR35|C18orf63|TAT|GPS2|SNAI1|TP53|DNTT|NFE2L2|DNMT1|PARD6B|ANKMY1|RNF114|PDE7B|NDUFA10|LIG1|ZNF236|FAM132B|SCLY|CDH7|BRCA1|AC016757.3|AQP12A|PSORS1C1|IDH2|ALOX5|PSORS1C2|RAMP1|AC062017.1|FAM69C|PER2|KLK3|STK4|RPL13|BRD4|MUC16|CYP3A4|CYP3A5|CNDP1|CNDP2|KRAS|DUSP28|ATIC|RBM44|CCND1|ZNF516|OR52K2|ZADH2|F2R|L3MBTL3|TMEM189-UBE2V1|NR1I2|NETO1|SULT2A1…
KIRC	SUNITINIB|EVEROLIMUS|PAZOPANIB HYDROCHLORIDE|AXITINIB|1140909-48-3|SORAFENIB|SUNITINIB MALATE|PAZOPANIB|SORAFENIB TOSYLATE|MITOMYCIN C|LENVATINIB MESYLATE	STK11|PLK4|AKT1|AKT2|AKT3|ARAF|TAT|PIK3CA|PHC1|FGFR1|BRCA1|FLCN|BRCA2|BGLAP|FGFR2|FGFR3|KRAS|CSF1|KIT|PTEN|XRN1|FKBP1A|HLA-B|HRAS|HIF1A|U2AF1|TSC2|XDH|NF2|NF1|TYMS|TSC1|ERP27|VEGFA|VEGFC|VEGFB|FGF3|FGF1|TP53|GNAQ|ESR1|DDR2|PALB2|HMOX1|VWF|LCK|KRT18|PDGFRB|PDGFRA|MKI67|ATM|RET|MAPK10|ABL1|IL1A|FLT4|RAF1|FLT3|FLT1|CSF1R|FANCC|KDR|ACVR2A|CGB5|CA9|AGAP1|AC064874.1|MTOR|SH2B3|LGALS2|ITK|MET|PBRM1|CDK8…
LGG	TEMOZOLOMIDE|PROCARBAZINE|LOMUSTINE|EVEROLIMUS|CARMUSTINE	BRCA1|GSR|MSH6|STMN4|HRAS|ATM|EGFR|PRL|RET|CTNNB1|VHL|AKT2|AKT3|ATR|SYNE1|TSC2|TSC1|PIK3CA|NRAS|RB1|AKT1|NF2|NF1|MYC|ERBB2|FLCN|BRCA2|STAG2|IDH1|GNA11|PLAU|MTOR|BAX|MGMT|ATRX|FKBP1A|ADK|KRAS|TP53|GNAQ|E2F1|ESR1|MPL|G6PD|H2AFX|NOTCH1|CSF2|STK11|PTEN|MAOA|BRAF|PBRM1|BAP1
LIHC	SORAFENIB TOSYLATE|1140909-48-3|SORAFENIB|FLOXURIDINE|REGORAFENIB|LENVATINIB MESYLATE	PDGFRB|PDGFRA|NRAS|EGFR|EPHA2|RET|VHL|ARAF|MAPK11|ABL1|FLT4|RAF1|FLT3|FLT1|CDK19|PTEN|U2AF1|PIK3CA|DNMT1|CSF1R|NTRK1|FGFR2|PHC1|NF1|TYMS|KRAS|KDR|FBXW7|ERBB2|ERP27|FRK|ENO2|TEK|VEGFA|VEGFC|VEGFB|FGF3|FGFR3|FGFR1|AKT1|DDR2|HMOX1|KIT|MET|BRAF|FAS|CDK8|APC|BCL2
LUAD	DACOMITINIB HYDRATE|ALECTINIB HYDROCHLORIDE|TOPOTECAN HYDROCHLORIDE|ENTRECTINIB|MECHLORETHAMINE|ERLOTINIB HYDROCHLORIDE|EVEROLIMUS|GEMCITABINE|PACLITAXEL|AZD-9291 MESYLATE|TRAMETINIB|CARBOPLATIN|DABRAFENIB MESYLATE|DOCETAXEL|BRIGATINIB|DABRAFENIB|GEMCITABINE HYDROCHLORIDE|TOPOTECAN|METHOTREXATE|PEMETREXED|DOXORUBICIN HYDROCHLORIDE|LORLATINIB|CERITINIB|GEFITINIB|AFATINIB|CRIZOTINIB|DACOMITINIB|AFA…	ERRFI1|CRKL|STK10|STK11|DUSP28|CD226|LIFR|TAT|SMG1|PIK3CA|CAMK4|PIK3CG|ZC3H15|WEE1|SCLY|IGF1R|IL2RA|XPC|MUC16|CYP3A4|PIK3C3|GATA2|CNDP1|CNDP2|CCND1|TUBB4B|DDX43|PTEN|STK38L|CDKN1B|CDKN1A|ALDH3A1|HSP90B1|BAZ2B|SNORD68|RP11-162A12.2|SOX10|RP11-321M21.3|JAK2|NF2|NF1|TTL|ZNF516|ABCB1|DSEL|TUBA1B|DST|NCAPD3|PPARD|CHST3|RTTN|FSIP2|BNIP3|TNK2|RPS6KA3|RPS6KA6|CBL|FLNC|HES6|TLE3|RET|PRKDC|SMO|POLE|CBFA2T3…
LUSC	DACOMITINIB HYDRATE|ALECTINIB HYDROCHLORIDE|TOPOTECAN HYDROCHLORIDE|ENTRECTINIB|MECHLORETHAMINE|ERLOTINIB HYDROCHLORIDE|EVEROLIMUS|GEMCITABINE|PACLITAXEL|AZD-9291 MESYLATE|TRAMETINIB|CARBOPLATIN|DABRAFENIB MESYLATE|DOCETAXEL|BRIGATINIB|DABRAFENIB|GEMCITABINE HYDROCHLORIDE|TOPOTECAN|METHOTREXATE|PEMETREXED|DOXORUBICIN HYDROCHLORIDE|LORLATINIB|CERITINIB|GEFITINIB|AFATINIB|CRIZOTINIB|DACOMITINIB|AFA…	ERRFI1|CRKL|STK10|STK11|DUSP28|CD226|LIFR|TAT|SMG1|PIK3CA|CAMK4|PIK3CG|ZC3H15|WEE1|SCLY|IGF1R|IL2RA|XPC|MUC16|CYP3A4|PIK3C3|GATA2|CNDP1|CNDP2|CCND1|TUBB4B|DDX43|PTEN|STK38L|CDKN1B|CDKN1A|ALDH3A1|HSP90B1|BAZ2B|SNORD68|RP11-162A12.2|SOX10|RP11-321M21.3|JAK2|NF2|NF1|TTL|ZNF516|ABCB1|DSEL|TUBA1B|DST|NCAPD3|PPARD|CHST3|RTTN|FSIP2|BNIP3|TNK2|RPS6KA3|RPS6KA6|CBL|FLNC|HES6|TLE3|RET|PRKDC|SMO|POLE|CBFA2T3…
PRAD	ABIRATERONE ACETATE|OLAPARIB|GOSERELIN|FLUTAMIDE|ENZALUTAMIDE|ESTRAMUSTINE PHOSPHATE SODIUM|BICALUTAMIDE|CABAZITAXEL|MITOXANTRONE|ABIRATERONE|MITOXANTRONE HYDROCHLORIDE|ODM-201|NILUTAMIDE|DEGARELIX|RUCAPARIB (CAMSYLATE)|LEUPROLIDE ACETATE|MELPHALAN|ESTRAMUSTINE PHOSPHATE|DOCETAXEL|ARN-509|ESTRAMUSTINE	STK11|PEBP1|TUBA3E|TUBA3D|CDH1|PRL|DNMT1|PZP|IRAK2|ERBB2|BRCA2|TH|IL2RA|IFNG|IDH2|IDH1|AQP9|KLK3|RPL13|BRD4|MUC16|CYP3A4|CYP3A5|ROR2|KRAS|OPLAH|TOP2B|AHR|PTEN|VIP|TUBB4B|ATR|TOP2A|EPHA4|CTLA4|HRAS|ABL1|XRCC1|ARID4B|ATP7A|XRCC4|LHCGR|NFE2L2|NR1I2|ASXL1|TUBA1B|MGMT|PPARGC1A|TUBB6|CDKN1A|CHEK2|CHEK1|IGF2|MAP1A|FST|SULT1C4|STAG2|PARP1|PARP2|TUBB3|PPARD|CHST3|TUBB1|TUBB2A|TUBB2B|ABCG2|TP53|CSNK1A1|ESR…
SKCM	VEMURAFENIB|1218778-77-8|PACLITAXEL|DABRAFENIB|VORINOSTAT|5-FLUOROURACIL|TRAMETINIB|COBIMETINIB|COBIMETINIB FUMARATE|ERISMODEGIB|DABRAFENIB MESYLATE|ALITRETINOIN|IMIQUIMOD|VISMODEGIB|1187431-43-1	LIF|CRKL|STK11|PDGFRA|AKT1|DDIT3|ARAF|TNRC6B|HDAC10|BDNF|ENOSF1|PI4KB|RARA|GPS2|RARB|TUBA3E|HSPA5|RARG|TIAM1|PIK3CA|LRP1B|TUBB1|PIK3CG|HDAC9|PHC1|EPHA6|JAK2|MYC|MYB|CUL3|ERBB2|CBLB|CDKN2A|CSF1R|TPO|MUC2|CYP3A4|CYP3A5|FGFR2|FGFR3|SHMT1|KRAS|TIGD1|SYK|CXCL8|DDX43|ROBO2|KIT|PTEN|ZZEF1|TLR7|COLEC10|NR1I2|HDAC11|APC|TLR8|KLC3|SLC19A1|BRCA2|STMN1|TSHB|CDKN1A|HIPK4|DCLK2|ABL1|SLC29A1|TUBB4B|XRCC1|XRCC3|…
STAD	DOXORUBICIN HYDROCHLORIDE|EVEROLIMUS|5-FLUOROURACIL|SUNITINIB|SUNITINIB MALATE|MITOMYCIN C|REGORAFENIB|DOCETAXEL	HSPA5|EPHX1|STK11|AKT1|AKT2|AKT3|ARAF|BDNF|ENOSF1|TAT|GPS2|PIK3CA|NTRK1|UPP1|KRAS|CUL3|BRCA1|FLCN|BRCA2|PGP|MUC2|KRT20|CYP4B1|BGLAP|KLK3|RPL13|BRD4|MUC16|CYP3A4|CYP3A5|FGFR2|SHMT1|FGFR1|ASXL1|KIT|PTEN|ZZEF1|XRN1|COLEC10|FKBP1A|APC|KLC3|SLC19A1|TSHB|HRAS|HIF1A|FH|NOS3|SLC29A1|BCL2|XRCC1|XRCC3|ATP7A|XRCC4|CHD3|NR1I2|U2AF1|RAF1|XDH|NF2|NF1|TSC1|TOP2A|IGF2|TPT1|SULT1C4|CDC25C|KCNQ5|TUBB3|TUBB1|FOLH1|…
UCEC	METHOTREXATE|HYDROXYPROGESTERONE CAPROATE|DACTINOMYCIN|MEGESTROL ACETATE|LENVATINIB MESYLATE	GTSCR1|FBXO15|DUSP28|DDIT3|CD226|ATP9B|BDNF|S100A12|GPR35|C18orf63|TAT|PPP1R7|ASB1|CCDC102B|PIK3CB|NTRK1|ANKMY1|NDUFA10|ZNF236|FAM132B|PGR|SCLY|CDH7|AC093802.1|ALOX5|RAMP1|CLCN6|PASK|FAM69C|PER2|KLK3|COIL|SMIM21|CNDP1|CNDP2|LRRFIP1|SOCS6|RBM44|CCND1|RP11-723G8.2|CSF1|ZADH2|GALR1|GRB2|NETO1|SULT2A1|SLC19A1|CDKN1B|ANO7|AC110619.2|RP11-162A12.2|UBE2F-SCLY|RP11-861L17.3|CEL|MTR|STK25|RP11-321M21.3|TN…
UCS	METHOTREXATE|HYDROXYPROGESTERONE CAPROATE|DACTINOMYCIN|MEGESTROL ACETATE|LENVATINIB MESYLATE	GTSCR1|FBXO15|DUSP28|DDIT3|CD226|ATP9B|BDNF|S100A12|GPR35|C18orf63|TAT|PPP1R7|ASB1|CCDC102B|PIK3CB|NTRK1|ANKMY1|NDUFA10|ZNF236|FAM132B|PGR|SCLY|CDH7|AC093802.1|ALOX5|RAMP1|CLCN6|PASK|FAM69C|PER2|KLK3|COIL|SMIM21|CNDP1|CNDP2|LRRFIP1|SOCS6|RBM44|CCND1|RP11-723G8.2|CSF1|ZADH2|GALR1|GRB2|NETO1|SULT2A1|SLC19A1|CDKN1B|ANO7|AC110619.2|RP11-162A12.2|UBE2F-SCLY|RP11-861L17.3|CEL|MTR|STK25|RP11-321M21.3|TN…
