# Supplementary material for: A Co-essentiality Network of Cancer Driver Genes Better Prioritizes Anticancer Drugs
Source: Genomics Proteomics Bioinformatics. 2025 Sep 26;23(6):qzaf070. doi: 10.1093/gpbjnl/qzaf070 (PMC13221244; doi:10.1093/gpbjnl/qzaf070)
Supplement: qzaf070_Supplementary_Data [file qzaf070_supplementary_data.zip › Table S6.xlsx]

## Sheet: Table_S6
Table S6 List of drug repurposing candidates predicted by the co-essentiality network
Drug	Repurpose	Origin	Exclusive finding
RAPAMYCIN	BLCA	Immunology/Infectious disease | Nephrology/Urology	0
METFORMIN	BLCA	Endocrinology	0
L-ASCORBIC ACID	BLCA	Nutraceutical	0
LITHIUM	BLCA	Psychiatry/Psychology	0
CELECOXIB	BLCA	Pain management	0
BROMOCRIPTINE	BLCA	Endocrinology | Neurology	0
INDOMETHACIN	BLCA	Pain management | Musculoskeletal	0
HALOPERIDOL	BLCA	Psychiatry/Psychology	0
NINTEDANIB	BLCA	Pulmonary/Respiratory disease	0
VALPROIC ACID	BLCA	Neurology | Psychiatry/Psychology	0
SODIUM 4-PHENYLBUTYRATE	BLCA	Hematology	0
ROSIGLITAZONE	BLCA	Endocrinology	0
ACETAMINOPHEN	BLCA	Pain management	0
ETODOLAC	BLCA	Pain management	0
PROPYLTHIOURACIL	BLCA	Endocrinology	0
DEXAMETHASONE	BLCA	Ophthalmology	0
NITROGLYCERIN	BLCA	Cardiology/Vascular disease | Gastroenterology	0
TARENFLURBIL	BLCA	Pain management | Musculoskeletal	0
HYDROCORTISONE	BLCA	Dermatology/Plastic surgery	0
SIMVASTATIN	BLCA	Hematology	0
NICOTINE	BLCA	Psychiatry/Psychology	0
METHIMAZOLE	BLCA	Endocrinology	0
PREDNISOLONE	BLCA	Ophthalmology | Immunology/Infectious disease | Gastroenterology | Nephrology/Urology | Hematology | Dermatology/Plastic surgery | Endocrinology | Neurology | Pulmonary/Respiratory disease | Musculoskeletal	0
DEHYDROEPIANDROSTERONE	BLCA	Obstetrics/Gynecology	0
DIMETHYL SULFOXIDE	BLCA	Pain management | Nephrology/Urology	0
ADAPALENE	BLCA	Dermatology/Plastic surgery	0
ACITRETIN	BLCA	Dermatology/Plastic surgery	0
URSODEOXYCHOLIC ACID	BLCA	Gastroenterology	0
SULINDAC	BLCA	Pain management | Musculoskeletal	0
BALSALAZIDE	BLCA	Gastroenterology	0
OLSALAZINE SODIUM	BLCA	Gastroenterology	0
DECITABINE	BLCA	Hematology	0
ENALAPRIL	BLCA	Cardiology/Vascular disease	0
VITAMIN E	BLCA	Nutraceutical	0
TRIFLUOPERAZINE	BLCA	Psychiatry/Psychology	0
INSULIN HUMAN	BLCA	Endocrinology	0
CAPSAICIN	BLCA	Immunology/Infectious disease | Neurology | Pain management	0
PRAMLINTIDE	BLCA	Endocrinology	0
PIOGLITAZONE HYDROCHLORIDE	BLCA	Endocrinology	0
ROSIGLITAZONE MALEATE	BLCA	Endocrinology	0
TELMISARTAN	BLCA	Cardiology/Vascular disease	0
UREA	BLCA	Dermatology/Plastic surgery	0
METHYLPREDNISOLONE	BLCA	Ophthalmology | Immunology/Infectious disease | Gastroenterology | Nephrology/Urology | Hematology | Dermatology/Plastic surgery | Endocrinology | Neurology | Pulmonary/Respiratory disease | Musculoskeletal	0
MILTEFOSINE	BLCA	Immunology/Infectious disease	0
GANCICLOVIR	BLCA	Immunology/Infectious disease	0
NINTEDANIB ESYLATE	BLCA	Pulmonary/Respiratory disease	0
TERIFLUNOMIDE	BLCA	Neurology	1
ATOVAQUONE	BLCA	Immunology/Infectious disease	1
ZINC CHLORIDE	BLCA	Nutraceutical	0
TRIFLURIDINE	BLCA	Immunology/Infectious disease | Ophthalmology	0
DIMETHYL FUMARATE	BLCA	Neurology	1
RAPAMYCIN	BRCA	Immunology/Infectious disease | Nephrology/Urology	0
METFORMIN	BRCA	Endocrinology	0
CELECOXIB	BRCA	Pain management	0
RISPERIDONE	BRCA	Psychiatry/Psychology	0
HALOPERIDOL	BRCA	Psychiatry/Psychology	0
PROGESTERONE	BRCA	Endocrinology | Obstetrics/Gynecology	0
ISOPROTERENOL	BRCA	Pulmonary/Respiratory disease	0
PROPYLTHIOURACIL	BRCA	Endocrinology	0
DEXAMETHASONE	BRCA	Ophthalmology	0
TARENFLURBIL	BRCA	Pain management | Musculoskeletal	0
HYDROCORTISONE	BRCA	Dermatology/Plastic surgery	0
METHIMAZOLE	BRCA	Endocrinology	0
PREDNISOLONE	BRCA	Ophthalmology | Immunology/Infectious disease | Gastroenterology | Nephrology/Urology | Hematology | Dermatology/Plastic surgery | Endocrinology | Neurology | Pulmonary/Respiratory disease | Musculoskeletal	0
DEHYDROEPIANDROSTERONE	BRCA	Obstetrics/Gynecology	0
URSODEOXYCHOLIC ACID	BRCA	Gastroenterology	0
SULINDAC	BRCA	Pain management | Musculoskeletal	0
DECITABINE	BRCA	Hematology	0
ENALAPRIL	BRCA	Cardiology/Vascular disease	0
QUINAPRIL	BRCA	Cardiology/Vascular disease	0
METHACHOLINE CHLORIDE	BRCA	Diagnostic agent	0
VITAMIN E	BRCA	Nutraceutical	0
TRIFLUOPERAZINE	BRCA	Psychiatry/Psychology	0
INSULIN HUMAN	BRCA	Endocrinology	0
CAPSAICIN	BRCA	Immunology/Infectious disease | Neurology | Pain management	0
PRAMLINTIDE	BRCA	Endocrinology	0
METHYLPREDNISOLONE	BRCA	Ophthalmology | Immunology/Infectious disease | Gastroenterology | Nephrology/Urology | Hematology | Dermatology/Plastic surgery | Endocrinology | Neurology | Pulmonary/Respiratory disease | Musculoskeletal	0
MILTEFOSINE	BRCA	Immunology/Infectious disease	0
GANCICLOVIR	BRCA	Immunology/Infectious disease	0
NELFINAVIR	BRCA	Immunology/Infectious disease	0
INSULIN GLARGINE	BRCA	Endocrinology	0
ZINC CHLORIDE	BRCA	Nutraceutical	0
TRIFLURIDINE	BRCA	Immunology/Infectious disease | Ophthalmology	0
DIMETHYL FUMARATE	BRCA	Neurology	1
LOVASTATIN ACID	BRCA	Cardiology/Vascular disease	0
ETHANOL	CESC	Neurology	0
RAPAMYCIN	CESC	Immunology/Infectious disease | Nephrology/Urology	0
METFORMIN	CESC	Endocrinology	0
PHENYTOIN	CESC	Neurology	0
L-ASCORBIC ACID	CESC	Nutraceutical	0
LITHIUM	CESC	Psychiatry/Psychology	0
CARBAMAZEPINE	CESC	Neurology | Psychiatry/Psychology	0
BROMOCRIPTINE	CESC	Endocrinology | Neurology	0
RISPERIDONE	CESC	Psychiatry/Psychology	0
GLYCEROL	CESC	Gastroenterology	0
INDOMETHACIN	CESC	Pain management | Musculoskeletal	0
HALOPERIDOL	CESC	Psychiatry/Psychology	0
PROGESTERONE	CESC	Endocrinology | Obstetrics/Gynecology	0
ROSIGLITAZONE	CESC	Endocrinology	0
ISOPROTERENOL	CESC	Pulmonary/Respiratory disease	0
PROPYLTHIOURACIL	CESC	Endocrinology	0
DEXAMETHASONE	CESC	Ophthalmology	0
TARENFLURBIL	CESC	Pain management | Musculoskeletal	0
HYDROCORTISONE	CESC	Dermatology/Plastic surgery	0
SIMVASTATIN	CESC	Hematology	0
METHIMAZOLE	CESC	Endocrinology	0
PREDNISOLONE	CESC	Ophthalmology | Immunology/Infectious disease | Gastroenterology | Nephrology/Urology | Hematology | Dermatology/Plastic surgery | Endocrinology | Neurology | Pulmonary/Respiratory disease | Musculoskeletal	0
DEHYDROEPIANDROSTERONE	CESC	Obstetrics/Gynecology	0
URSODEOXYCHOLIC ACID	CESC	Gastroenterology	0
SULINDAC	CESC	Pain management | Musculoskeletal	0
DECITABINE	CESC	Hematology	0
ENALAPRIL	CESC	Cardiology/Vascular disease	0
QUINAPRIL	CESC	Cardiology/Vascular disease	1
VITAMIN E	CESC	Nutraceutical	0
TRIFLUOPERAZINE	CESC	Psychiatry/Psychology	0
FINASTERIDE	CESC	Nephrology/Urology | Endocrinology	1
OXCARBAZEPINE	CESC	Neurology	0
INSULIN HUMAN	CESC	Endocrinology	0
CAPSAICIN	CESC	Immunology/Infectious disease | Neurology | Pain management	0
PRAMLINTIDE	CESC	Endocrinology	0
BUMETANIDE	CESC	Cardiology/Vascular disease	0
PIOGLITAZONE HYDROCHLORIDE	CESC	Endocrinology	0
ROSIGLITAZONE MALEATE	CESC	Endocrinology	0
TELMISARTAN	CESC	Cardiology/Vascular disease	0
LEVODOPA	CESC	Neurology	0
METHYLPREDNISOLONE	CESC	Ophthalmology | Immunology/Infectious disease | Gastroenterology | Nephrology/Urology | Hematology | Dermatology/Plastic surgery | Endocrinology | Neurology | Pulmonary/Respiratory disease | Musculoskeletal	0
MILTEFOSINE	CESC	Immunology/Infectious disease	0
GANCICLOVIR	CESC	Immunology/Infectious disease	0
NELFINAVIR	CESC	Immunology/Infectious disease	0
ABACAVIR	CESC	Immunology/Infectious disease	0
INSULIN GLARGINE	CESC	Endocrinology	1
ZINC CHLORIDE	CESC	Nutraceutical	0
TRIFLURIDINE	CESC	Immunology/Infectious disease | Ophthalmology	0
DIMETHYL FUMARATE	CESC	Neurology	0
LOVASTATIN ACID	CESC	Cardiology/Vascular disease	0
RAPAMYCIN	COADREAD	Immunology/Infectious disease | Nephrology/Urology	0
METFORMIN	COADREAD	Endocrinology	0
CELECOXIB	COADREAD	Pain management	0
EFLORNITHINE	COADREAD	Dermatology/Plastic surgery	0
HALOPERIDOL	COADREAD	Psychiatry/Psychology	0
PROGESTERONE	COADREAD	Endocrinology | Obstetrics/Gynecology	0
L-GLUTAMINE	COADREAD	Nutraceutical	1
ROSIGLITAZONE	COADREAD	Endocrinology	1
IBUPROFEN	COADREAD	Pain management	0
PROPYLTHIOURACIL	COADREAD	Endocrinology	0
TARENFLURBIL	COADREAD	Pain management | Musculoskeletal	0
HYDROCORTISONE	COADREAD	Dermatology/Plastic surgery	0
METHIMAZOLE	COADREAD	Endocrinology	0
DEHYDROEPIANDROSTERONE	COADREAD	Obstetrics/Gynecology	0
URSODEOXYCHOLIC ACID	COADREAD	Gastroenterology	0
SULINDAC	COADREAD	Pain management | Musculoskeletal	0
DECITABINE	COADREAD	Hematology	0
ENALAPRIL	COADREAD	Cardiology/Vascular disease	0
TRIFLUOPERAZINE	COADREAD	Psychiatry/Psychology	0
CAPSAICIN	COADREAD	Immunology/Infectious disease | Neurology | Pain management	0
PRAMLINTIDE	COADREAD	Endocrinology	0
BUMETANIDE	COADREAD	Cardiology/Vascular disease	0
PIOGLITAZONE HYDROCHLORIDE	COADREAD	Endocrinology	0
ROSIGLITAZONE MALEATE	COADREAD	Endocrinology	0
REPAGLINIDE	COADREAD	Endocrinology	0
TELMISARTAN	COADREAD	Cardiology/Vascular disease	0
LIOTHYRONINE	COADREAD	Endocrinology	0
UREA	COADREAD	Dermatology/Plastic surgery	0
LEVODOPA	COADREAD	Neurology	0
METHYLPREDNISOLONE	COADREAD	Ophthalmology | Immunology/Infectious disease | Gastroenterology | Nephrology/Urology | Hematology | Dermatology/Plastic surgery | Endocrinology | Neurology | Pulmonary/Respiratory disease | Musculoskeletal	0
MILTEFOSINE	COADREAD	Immunology/Infectious disease	0
INSULIN GLARGINE	COADREAD	Endocrinology	1
ZINC CHLORIDE	COADREAD	Nutraceutical	0
TRIFLURIDINE	COADREAD	Immunology/Infectious disease | Ophthalmology	0
DIMETHYL FUMARATE	COADREAD	Neurology	0
LOVASTATIN ACID	COADREAD	Cardiology/Vascular disease	0
ETHANOL	ESCA	Neurology	0
RAPAMYCIN	ESCA	Immunology/Infectious disease | Nephrology/Urology	0
METFORMIN	ESCA	Endocrinology	0
L-ASCORBIC ACID	ESCA	Nutraceutical	0
LITHIUM	ESCA	Psychiatry/Psychology	0
BROMOCRIPTINE	ESCA	Endocrinology | Neurology	0
INDOMETHACIN	ESCA	Pain management | Musculoskeletal	0
HALOPERIDOL	ESCA	Psychiatry/Psychology	0
L-GLUTAMINE	ESCA	Nutraceutical	1
ROSIGLITAZONE	ESCA	Endocrinology	0
PROPYLTHIOURACIL	ESCA	Endocrinology	0
DEXAMETHASONE	ESCA	Ophthalmology	0
POTASSIUM	ESCA	Hematology | Nephrology/Urology	1
MAGNESIUM	ESCA	Nutraceutical	1
CICLOPIROX	ESCA	Immunology/Infectious disease	1
ALUMINUM	ESCA	Gastroenterology	1
LUMEFANTRINE	ESCA	Immunology/Infectious disease	1
TARENFLURBIL	ESCA	Pain management | Musculoskeletal	0
HYDROCORTISONE	ESCA	Dermatology/Plastic surgery	0
SIMVASTATIN	ESCA	Hematology	0
METHIMAZOLE	ESCA	Endocrinology	0
PREDNISOLONE	ESCA	Ophthalmology | Immunology/Infectious disease | Gastroenterology | Nephrology/Urology | Hematology | Dermatology/Plastic surgery | Endocrinology | Neurology | Pulmonary/Respiratory disease | Musculoskeletal	0
DEHYDROEPIANDROSTERONE	ESCA	Obstetrics/Gynecology	0
URSODEOXYCHOLIC ACID	ESCA	Gastroenterology	0
SULINDAC	ESCA	Pain management | Musculoskeletal	0
DECITABINE	ESCA	Hematology	0
ENALAPRIL	ESCA	Cardiology/Vascular disease	0
QUINAPRIL	ESCA	Cardiology/Vascular disease	1
VITAMIN E	ESCA	Nutraceutical	0
TRIFLUOPERAZINE	ESCA	Psychiatry/Psychology	0
CAPSAICIN	ESCA	Immunology/Infectious disease | Neurology | Pain management	0
PRAMLINTIDE	ESCA	Endocrinology	0
PIOGLITAZONE HYDROCHLORIDE	ESCA	Endocrinology	1
ROSIGLITAZONE MALEATE	ESCA	Endocrinology	1
METHYLPREDNISOLONE	ESCA	Ophthalmology | Immunology/Infectious disease | Gastroenterology | Nephrology/Urology | Hematology | Dermatology/Plastic surgery | Endocrinology | Neurology | Pulmonary/Respiratory disease | Musculoskeletal	0
MILTEFOSINE	ESCA	Immunology/Infectious disease	0
GANCICLOVIR	ESCA	Immunology/Infectious disease	0
FLAVOXATE	ESCA	Nephrology/Urology	1
TRIHEXYPHENIDYL	ESCA	Neurology	1
CYCLOPENTOLATE	ESCA	Ophthalmology	1
TRIHEXYPHENIDYL HYDROCHLORIDE	ESCA	Neurology	1
WARFARIN SODIUM	ESCA	Hematology	0
ZINC CHLORIDE	ESCA	Nutraceutical	0
TRIFLURIDINE	ESCA	Immunology/Infectious disease | Ophthalmology	0
DIMETHYL FUMARATE	ESCA	Neurology	0
LOVASTATIN ACID	ESCA	Cardiology/Vascular disease	0
ETHANOL	GBM	Neurology	0
ESTAZOLAM	GBM	Neurology	0
TEMAZEPAM	GBM	Neurology	0
DIAZEPAM	GBM	Neurology | Psychiatry/Psychology	0
OXAZEPAM	GBM	Psychiatry/Psychology	0
TRIAZOLAM	GBM	Neurology	0
CHLORDIAZEPOXIDE	GBM	Psychiatry/Psychology	0
CLOPOXIDE CHLORIDE	GBM	Psychiatry/Psychology	0
MEPROBAMATE	GBM	Psychiatry/Psychology	0
ALPRAZOLAM	GBM	Psychiatry/Psychology	0
CLONAZEPAM	GBM	Neurology	0
DESFLURANE	GBM	Pain management	0
ACAMPROSATE CALCIUM	GBM	Psychiatry/Psychology	0
LORAZEPAM	GBM	Psychiatry/Psychology	0
MIDAZOLAM HYDROCHLORIDE	GBM	Pain management	0
PRIMIDONE	GBM	Neurology	0
PENTOBARBITAL	GBM	Neurology | Psychiatry/Psychology	0
PENTOBARBITAL SODIUM	GBM	Neurology | Psychiatry/Psychology	0
SECOBARBITAL SODIUM	GBM	Neurology	0
FLURAZEPAM DIHYDROCHLORIDE	GBM	Neurology	0
ISOFLURANE	GBM	Pain management	0
TOPIRAMATE	GBM	Neurology	0
CLORAZEPATE	GBM	Neurology | Psychiatry/Psychology	0
FLURAZEPAM	GBM	Neurology	0
MIDAZOLAM	GBM	Pain management	0
CLOBAZAM	GBM	Neurology	0
BUTALBITAL	GBM	Pain management	0
SEVOFLURANE	GBM	Pain management	0
FLUMAZENIL	GBM	Pharmacology/Toxicology	0
PROPOFOL	GBM	Pain management	0
ESZOPICLONE	GBM	Neurology	0
RAPAMYCIN	GBM	Immunology/Infectious disease | Nephrology/Urology	0
METFORMIN	GBM	Endocrinology	0
HALOPERIDOL	GBM	Psychiatry/Psychology	0
PROGESTERONE	GBM	Endocrinology | Obstetrics/Gynecology	0
NINTEDANIB	GBM	Pulmonary/Respiratory disease	0
ISOPROTERENOL	GBM	Pulmonary/Respiratory disease	0
PROPYLTHIOURACIL	GBM	Endocrinology	0
DEXAMETHASONE	GBM	Ophthalmology	0
NITROGLYCERIN	GBM	Cardiology/Vascular disease | Gastroenterology	0
TARENFLURBIL	GBM	Pain management | Musculoskeletal	0
METHIMAZOLE	GBM	Endocrinology	0
PREDNISOLONE	GBM	Ophthalmology | Immunology/Infectious disease | Gastroenterology | Nephrology/Urology | Hematology | Dermatology/Plastic surgery | Endocrinology | Neurology | Pulmonary/Respiratory disease | Musculoskeletal	0
DEHYDROEPIANDROSTERONE	GBM	Obstetrics/Gynecology	0
URSODEOXYCHOLIC ACID	GBM	Gastroenterology	0
SULINDAC	GBM	Pain management | Musculoskeletal	0
DECITABINE	GBM	Hematology	0
ENALAPRIL	GBM	Cardiology/Vascular disease	0
TRIFLUOPERAZINE	GBM	Psychiatry/Psychology	0
LIDOCAINE	GBM	Pain management	0
INSULIN HUMAN	GBM	Endocrinology	0
PRAMLINTIDE	GBM	Endocrinology	0
BUMETANIDE	GBM	Cardiology/Vascular disease	0
PIOGLITAZONE HYDROCHLORIDE	GBM	Endocrinology	1
ROSIGLITAZONE MALEATE	GBM	Endocrinology	1
GATIFLOXACIN	GBM	Ophthalmology | Immunology/Infectious disease	0
METHYLPREDNISOLONE	GBM	Ophthalmology | Immunology/Infectious disease | Gastroenterology | Nephrology/Urology | Hematology | Dermatology/Plastic surgery | Endocrinology | Neurology | Pulmonary/Respiratory disease | Musculoskeletal	0
MILTEFOSINE	GBM	Immunology/Infectious disease	0
GANCICLOVIR	GBM	Immunology/Infectious disease	1
NINTEDANIB ESYLATE	GBM	Pulmonary/Respiratory disease	0
SECOBARBITAL	GBM	Neurology	0
PIRFENIDONE	GBM	Pulmonary/Respiratory disease	1
ZINC CHLORIDE	GBM	Nutraceutical	0
TRIFLURIDINE	GBM	Immunology/Infectious disease | Ophthalmology	0
DIMETHYL FUMARATE	GBM	Neurology	0
LOVASTATIN ACID	GBM	Cardiology/Vascular disease	0
RAPAMYCIN	HNSC	Immunology/Infectious disease | Nephrology/Urology	0
METFORMIN	HNSC	Endocrinology	0
PHENYTOIN	HNSC	Neurology	0
L-ASCORBIC ACID	HNSC	Nutraceutical	0
LITHIUM	HNSC	Psychiatry/Psychology	0
CARBAMAZEPINE	HNSC	Neurology | Psychiatry/Psychology	0
BROMOCRIPTINE	HNSC	Endocrinology | Neurology	0
GLYCEROL	HNSC	Gastroenterology	0
INDOMETHACIN	HNSC	Pain management | Musculoskeletal	0
HALOPERIDOL	HNSC	Psychiatry/Psychology	0
PROGESTERONE	HNSC	Endocrinology | Obstetrics/Gynecology	0
NINTEDANIB	HNSC	Pulmonary/Respiratory disease	0
L-GLUTAMINE	HNSC	Nutraceutical	1
ROSIGLITAZONE	HNSC	Endocrinology	0
ISOPROTERENOL	HNSC	Pulmonary/Respiratory disease	0
PROPYLTHIOURACIL	HNSC	Endocrinology	0
DEXAMETHASONE	HNSC	Ophthalmology	0
NITROGLYCERIN	HNSC	Cardiology/Vascular disease | Gastroenterology	0
TARENFLURBIL	HNSC	Pain management | Musculoskeletal	0
HYDROCORTISONE	HNSC	Dermatology/Plastic surgery	0
SIMVASTATIN	HNSC	Hematology	0
METHIMAZOLE	HNSC	Endocrinology	0
PREDNISOLONE	HNSC	Ophthalmology | Immunology/Infectious disease | Gastroenterology | Nephrology/Urology | Hematology | Dermatology/Plastic surgery | Endocrinology | Neurology | Pulmonary/Respiratory disease | Musculoskeletal	0
DEHYDROEPIANDROSTERONE	HNSC	Obstetrics/Gynecology	0
DIMETHYL SULFOXIDE	HNSC	Pain management | Nephrology/Urology	0
URSODEOXYCHOLIC ACID	HNSC	Gastroenterology	0
SULINDAC	HNSC	Pain management | Musculoskeletal	0
DECITABINE	HNSC	Hematology	0
ENALAPRIL	HNSC	Cardiology/Vascular disease	0
VITAMIN E	HNSC	Nutraceutical	0
TRIFLUOPERAZINE	HNSC	Psychiatry/Psychology	0
OXCARBAZEPINE	HNSC	Neurology	0
INSULIN HUMAN	HNSC	Endocrinology	0
CAPSAICIN	HNSC	Immunology/Infectious disease | Neurology | Pain management	0
PRAMLINTIDE	HNSC	Endocrinology	0
BUMETANIDE	HNSC	Cardiology/Vascular disease	0
PIOGLITAZONE HYDROCHLORIDE	HNSC	Endocrinology	0
ROSIGLITAZONE MALEATE	HNSC	Endocrinology	0
TELMISARTAN	HNSC	Cardiology/Vascular disease	0
LEVODOPA	HNSC	Neurology	0
METHYLPREDNISOLONE	HNSC	Ophthalmology | Immunology/Infectious disease | Gastroenterology | Nephrology/Urology | Hematology | Dermatology/Plastic surgery | Endocrinology | Neurology | Pulmonary/Respiratory disease | Musculoskeletal	0
MILTEFOSINE	HNSC	Immunology/Infectious disease	0
GANCICLOVIR	HNSC	Immunology/Infectious disease	1
NINTEDANIB ESYLATE	HNSC	Pulmonary/Respiratory disease	0
ABACAVIR	HNSC	Immunology/Infectious disease	0
PEGAPTANIB	HNSC	Ophthalmology	0
MIGLUSTAT	HNSC	Storage disease	1
ELIGLUSTAT TARTRATE	HNSC	Storage disease	1
INSULIN GLARGINE	HNSC	Endocrinology	1
ZINC CHLORIDE	HNSC	Nutraceutical	0
TRIFLURIDINE	HNSC	Immunology/Infectious disease | Ophthalmology	0
DIMETHYL FUMARATE	HNSC	Neurology	0
LOVASTATIN ACID	HNSC	Cardiology/Vascular disease	0
RAPAMYCIN	KIRC	Immunology/Infectious disease | Nephrology/Urology	0
METFORMIN	KIRC	Endocrinology	0
HALOPERIDOL	KIRC	Psychiatry/Psychology	0
PROGESTERONE	KIRC	Endocrinology | Obstetrics/Gynecology	0
VALPROIC ACID	KIRC	Neurology | Psychiatry/Psychology	0
IBUPROFEN	KIRC	Pain management	0
PROPYLTHIOURACIL	KIRC	Endocrinology	0
TARENFLURBIL	KIRC	Pain management | Musculoskeletal	0
NICOTINE	KIRC	Psychiatry/Psychology	0
METHIMAZOLE	KIRC	Endocrinology	0
DEHYDROEPIANDROSTERONE	KIRC	Obstetrics/Gynecology	0
URSODEOXYCHOLIC ACID	KIRC	Gastroenterology	0
SULINDAC	KIRC	Pain management | Musculoskeletal	0
DECITABINE	KIRC	Hematology	0
ENALAPRIL	KIRC	Cardiology/Vascular disease	0
TRIFLUOPERAZINE	KIRC	Psychiatry/Psychology	0
INSULIN HUMAN	KIRC	Endocrinology	1
PRAMLINTIDE	KIRC	Endocrinology	0
PIOGLITAZONE HYDROCHLORIDE	KIRC	Endocrinology	0
ROSIGLITAZONE MALEATE	KIRC	Endocrinology	0
TELMISARTAN	KIRC	Cardiology/Vascular disease	0
UREA	KIRC	Dermatology/Plastic surgery	1
METHYLPREDNISOLONE	KIRC	Ophthalmology | Immunology/Infectious disease | Gastroenterology | Nephrology/Urology | Hematology | Dermatology/Plastic surgery | Endocrinology | Neurology | Pulmonary/Respiratory disease | Musculoskeletal	0
LITHIUM CARBONATE	KIRC	Psychiatry/Psychology	0
MILTEFOSINE	KIRC	Immunology/Infectious disease	0
IODIPAMIDE	KIRC	Diagnostic agent	1
INSULIN GLARGINE	KIRC	Endocrinology	0
ZINC CHLORIDE	KIRC	Nutraceutical	0
TRIFLURIDINE	KIRC	Immunology/Infectious disease | Ophthalmology	0
INSULIN DETEMIR	KIRC	Endocrinology	0
INSULIN-GLARGINE	KIRC	Endocrinology	0
INSULIN DEGLUDEC	KIRC	Endocrinology	0
INSULIN LISPRO	KIRC	Endocrinology	0
DIMETHYL FUMARATE	KIRC	Neurology	0
ETHANOL	LGG	Neurology	0
RAPAMYCIN	LGG	Immunology/Infectious disease | Nephrology/Urology	0
METFORMIN	LGG	Endocrinology	0
HALOPERIDOL	LGG	Psychiatry/Psychology	0
PROGESTERONE	LGG	Endocrinology | Obstetrics/Gynecology	0
ISOPROTERENOL	LGG	Pulmonary/Respiratory disease	0
PROPYLTHIOURACIL	LGG	Endocrinology	0
DEXAMETHASONE	LGG	Ophthalmology	0
NITROGLYCERIN	LGG	Cardiology/Vascular disease | Gastroenterology	0
TARENFLURBIL	LGG	Pain management | Musculoskeletal	0
HYDROCORTISONE	LGG	Dermatology/Plastic surgery	0
METHIMAZOLE	LGG	Endocrinology	0
PREDNISOLONE	LGG	Ophthalmology | Immunology/Infectious disease | Gastroenterology | Nephrology/Urology | Hematology | Dermatology/Plastic surgery | Endocrinology | Neurology | Pulmonary/Respiratory disease | Musculoskeletal	0
DEHYDROEPIANDROSTERONE	LGG	Obstetrics/Gynecology	0
URSODEOXYCHOLIC ACID	LGG	Gastroenterology	0
SULINDAC	LGG	Pain management | Musculoskeletal	0
DECITABINE	LGG	Hematology	0
ENALAPRIL	LGG	Cardiology/Vascular disease	0
TRIFLUOPERAZINE	LGG	Psychiatry/Psychology	0
LIDOCAINE	LGG	Pain management	0
PRAMLINTIDE	LGG	Endocrinology	0
METHYLPREDNISOLONE	LGG	Ophthalmology | Immunology/Infectious disease | Gastroenterology | Nephrology/Urology | Hematology | Dermatology/Plastic surgery | Endocrinology | Neurology | Pulmonary/Respiratory disease | Musculoskeletal	0
MILTEFOSINE	LGG	Immunology/Infectious disease	0
GANCICLOVIR	LGG	Immunology/Infectious disease	1
ATOVAQUONE	LGG	Immunology/Infectious disease	0
ZINC CHLORIDE	LGG	Nutraceutical	0
TRIFLURIDINE	LGG	Immunology/Infectious disease | Ophthalmology	0
DIMETHYL FUMARATE	LGG	Neurology	0
LOVASTATIN ACID	LGG	Cardiology/Vascular disease	0
ETHANOL	LIHC	Neurology	0
RAPAMYCIN	LIHC	Immunology/Infectious disease | Nephrology/Urology	0
METFORMIN	LIHC	Endocrinology	0
L-ASCORBIC ACID	LIHC	Nutraceutical	0
LITHIUM	LIHC	Psychiatry/Psychology	0
CELECOXIB	LIHC	Pain management	0
BROMOCRIPTINE	LIHC	Endocrinology | Neurology	0
INDOMETHACIN	LIHC	Pain management | Musculoskeletal	0
HEPARIN	LIHC	Hematology	0
HALOPERIDOL	LIHC	Psychiatry/Psychology	0
VALPROIC ACID	LIHC	Neurology | Psychiatry/Psychology	0
SODIUM 4-PHENYLBUTYRATE	LIHC	Hematology	0
L-GLUTAMINE	LIHC	Nutraceutical	1
ROSIGLITAZONE	LIHC	Endocrinology	0
ACETAMINOPHEN	LIHC	Pain management	0
ASPIRIN	LIHC	Pain management | Cardiology/Vascular disease	0
NAPROXEN	LIHC	Pain management	0
PROPYLTHIOURACIL	LIHC	Endocrinology	0
IRBESARTAN	LIHC	Cardiology/Vascular disease	0
DEXAMETHASONE	LIHC	Ophthalmology	0
TARENFLURBIL	LIHC	Pain management | Musculoskeletal	0
HYDROCORTISONE	LIHC	Dermatology/Plastic surgery	0
SIMVASTATIN	LIHC	Hematology	0
NICOTINE	LIHC	Psychiatry/Psychology	0
ATORVASTATIN	LIHC	Cardiology/Vascular disease	0
METHIMAZOLE	LIHC	Endocrinology	0
PREDNISOLONE	LIHC	Ophthalmology | Immunology/Infectious disease | Gastroenterology | Nephrology/Urology | Hematology | Dermatology/Plastic surgery | Endocrinology | Neurology | Pulmonary/Respiratory disease | Musculoskeletal	0
DEHYDROEPIANDROSTERONE	LIHC	Obstetrics/Gynecology	0
LOVASTATIN	LIHC	Cardiology/Vascular disease	0
URSODEOXYCHOLIC ACID	LIHC	Gastroenterology	0
SULINDAC	LIHC	Pain management | Musculoskeletal	0
DECITABINE	LIHC	Hematology	0
ENALAPRIL	LIHC	Cardiology/Vascular disease	0
VITAMIN E	LIHC	Nutraceutical	0
CHOLESTYRAMINE	LIHC	Hematology	0
FENOFIBRATE	LIHC	Hematology	0
NEVIRAPINE	LIHC	Immunology/Infectious disease	0
PRAVASTATIN	LIHC	Cardiology/Vascular disease	0
TRIFLUOPERAZINE	LIHC	Psychiatry/Psychology	0
MIPOMERSEN	LIHC	Hematology	0
INSULIN HUMAN	LIHC	Endocrinology	0
CAPSAICIN	LIHC	Immunology/Infectious disease | Neurology | Pain management	0
PRAMLINTIDE	LIHC	Endocrinology	0
UREA	LIHC	Dermatology/Plastic surgery	0
METHYLPREDNISOLONE	LIHC	Ophthalmology | Immunology/Infectious disease | Gastroenterology | Nephrology/Urology | Hematology | Dermatology/Plastic surgery | Endocrinology | Neurology | Pulmonary/Respiratory disease | Musculoskeletal	0
MILTEFOSINE	LIHC	Immunology/Infectious disease	0
IODIPAMIDE	LIHC	Diagnostic agent	0
TERIFLUNOMIDE	LIHC	Neurology	0
PEGAPTANIB	LIHC	Ophthalmology	1
ATOVAQUONE	LIHC	Immunology/Infectious disease	0
ZINC CHLORIDE	LIHC	Nutraceutical	0
TRIFLURIDINE	LIHC	Immunology/Infectious disease | Ophthalmology	0
DIMETHYL FUMARATE	LIHC	Neurology	0
LOVASTATIN ACID	LIHC	Cardiology/Vascular disease	0
ETHANOL	LUAD	Neurology	0
RAPAMYCIN	LUAD	Immunology/Infectious disease | Nephrology/Urology	0
METFORMIN	LUAD	Endocrinology	0
CELECOXIB	LUAD	Pain management	0
EFLORNITHINE	LUAD	Dermatology/Plastic surgery	1
HALOPERIDOL	LUAD	Psychiatry/Psychology	0
VALPROIC ACID	LUAD	Neurology | Psychiatry/Psychology	0
PROPYLTHIOURACIL	LUAD	Endocrinology	0
DEXAMETHASONE	LUAD	Ophthalmology	0
NITROGLYCERIN	LUAD	Cardiology/Vascular disease | Gastroenterology	0
TARENFLURBIL	LUAD	Pain management | Musculoskeletal	0
METHIMAZOLE	LUAD	Endocrinology	0
PREDNISOLONE	LUAD	Ophthalmology | Immunology/Infectious disease | Gastroenterology | Nephrology/Urology | Hematology | Dermatology/Plastic surgery | Endocrinology | Neurology | Pulmonary/Respiratory disease | Musculoskeletal	0
DEHYDROEPIANDROSTERONE	LUAD	Obstetrics/Gynecology	0
URSODEOXYCHOLIC ACID	LUAD	Gastroenterology	0
SULINDAC	LUAD	Pain management | Musculoskeletal	0
DECITABINE	LUAD	Hematology	0
ENALAPRIL	LUAD	Cardiology/Vascular disease	0
TRIFLUOPERAZINE	LUAD	Psychiatry/Psychology	0
LIDOCAINE	LUAD	Pain management	0
INSULIN HUMAN	LUAD	Endocrinology	0
CAPSAICIN	LUAD	Immunology/Infectious disease | Neurology | Pain management	0
PRAMLINTIDE	LUAD	Endocrinology	0
BUMETANIDE	LUAD	Cardiology/Vascular disease	0
PIOGLITAZONE HYDROCHLORIDE	LUAD	Endocrinology	0
ROSIGLITAZONE MALEATE	LUAD	Endocrinology	0
TELMISARTAN	LUAD	Cardiology/Vascular disease	0
GATIFLOXACIN	LUAD	Ophthalmology | Immunology/Infectious disease	0
UREA	LUAD	Dermatology/Plastic surgery	0
METHYLPREDNISOLONE	LUAD	Ophthalmology | Immunology/Infectious disease | Gastroenterology | Nephrology/Urology | Hematology | Dermatology/Plastic surgery | Endocrinology | Neurology | Pulmonary/Respiratory disease | Musculoskeletal	0
MILTEFOSINE	LUAD	Immunology/Infectious disease	0
TERIFLUNOMIDE	LUAD	Neurology	1
MIGLITOL	LUAD	Endocrinology	0
INSULIN GLARGINE	LUAD	Endocrinology	0
ATOVAQUONE	LUAD	Immunology/Infectious disease	1
ZINC CHLORIDE	LUAD	Nutraceutical	0
TRIFLURIDINE	LUAD	Immunology/Infectious disease | Ophthalmology	0
DIMETHYL FUMARATE	LUAD	Neurology	0
LOVASTATIN ACID	LUAD	Cardiology/Vascular disease	0
ETHANOL	LUSC	Neurology	0
RAPAMYCIN	LUSC	Immunology/Infectious disease | Nephrology/Urology	0
METFORMIN	LUSC	Endocrinology	0
L-ASCORBIC ACID	LUSC	Nutraceutical	0
LITHIUM	LUSC	Psychiatry/Psychology	0
CARBAMAZEPINE	LUSC	Neurology | Psychiatry/Psychology	0
BROMOCRIPTINE	LUSC	Endocrinology | Neurology	0
INDOMETHACIN	LUSC	Pain management | Musculoskeletal	0
HALOPERIDOL	LUSC	Psychiatry/Psychology	0
PROGESTERONE	LUSC	Endocrinology | Obstetrics/Gynecology	0
NINTEDANIB	LUSC	Pulmonary/Respiratory disease	0
ROSIGLITAZONE	LUSC	Endocrinology	0
PROPYLTHIOURACIL	LUSC	Endocrinology	0
DEXAMETHASONE	LUSC	Ophthalmology	0
NITROGLYCERIN	LUSC	Cardiology/Vascular disease | Gastroenterology	0
TARENFLURBIL	LUSC	Pain management | Musculoskeletal	0
HYDROCORTISONE	LUSC	Dermatology/Plastic surgery	0
SIMVASTATIN	LUSC	Hematology	0
METHIMAZOLE	LUSC	Endocrinology	0
PREDNISOLONE	LUSC	Ophthalmology | Immunology/Infectious disease | Gastroenterology | Nephrology/Urology | Hematology | Dermatology/Plastic surgery | Endocrinology | Neurology | Pulmonary/Respiratory disease | Musculoskeletal	0
DEHYDROEPIANDROSTERONE	LUSC	Obstetrics/Gynecology	0
DIMETHYL SULFOXIDE	LUSC	Pain management | Nephrology/Urology	0
URSODEOXYCHOLIC ACID	LUSC	Gastroenterology	0
SULINDAC	LUSC	Pain management | Musculoskeletal	0
DECITABINE	LUSC	Hematology	0
ENALAPRIL	LUSC	Cardiology/Vascular disease	0
VITAMIN E	LUSC	Nutraceutical	0
TRIFLUOPERAZINE	LUSC	Psychiatry/Psychology	0
INSULIN HUMAN	LUSC	Endocrinology	0
CAPSAICIN	LUSC	Immunology/Infectious disease | Neurology | Pain management	0
PRAMLINTIDE	LUSC	Endocrinology	0
PIOGLITAZONE HYDROCHLORIDE	LUSC	Endocrinology	0
ROSIGLITAZONE MALEATE	LUSC	Endocrinology	0
TELMISARTAN	LUSC	Cardiology/Vascular disease	0
METHYLPREDNISOLONE	LUSC	Ophthalmology | Immunology/Infectious disease | Gastroenterology | Nephrology/Urology | Hematology | Dermatology/Plastic surgery | Endocrinology | Neurology | Pulmonary/Respiratory disease | Musculoskeletal	0
MILTEFOSINE	LUSC	Immunology/Infectious disease	0
GANCICLOVIR	LUSC	Immunology/Infectious disease	1
NINTEDANIB ESYLATE	LUSC	Pulmonary/Respiratory disease	0
PENTOSAN POLYSULFATE	LUSC	Nephrology/Urology	0
TERIFLUNOMIDE	LUSC	Neurology	1
PEGAPTANIB	LUSC	Ophthalmology	0
INSULIN GLARGINE	LUSC	Endocrinology	0
ATOVAQUONE	LUSC	Immunology/Infectious disease	1
ZINC CHLORIDE	LUSC	Nutraceutical	0
TRIFLURIDINE	LUSC	Immunology/Infectious disease | Ophthalmology	0
DIMETHYL FUMARATE	LUSC	Neurology	0
LOVASTATIN ACID	LUSC	Cardiology/Vascular disease	0
RAPAMYCIN	PRAD	Immunology/Infectious disease | Nephrology/Urology	0
METFORMIN	PRAD	Endocrinology	0
CELECOXIB	PRAD	Pain management	0
RISPERIDONE	PRAD	Psychiatry/Psychology	0
EFLORNITHINE	PRAD	Dermatology/Plastic surgery	0
HALOPERIDOL	PRAD	Psychiatry/Psychology	0
PROGESTERONE	PRAD	Endocrinology | Obstetrics/Gynecology	0
IBUPROFEN	PRAD	Pain management	0
PROPYLTHIOURACIL	PRAD	Endocrinology	0
NITROGLYCERIN	PRAD	Cardiology/Vascular disease | Gastroenterology	0
TARENFLURBIL	PRAD	Pain management | Musculoskeletal	0
METHIMAZOLE	PRAD	Endocrinology	0
DEHYDROEPIANDROSTERONE	PRAD	Obstetrics/Gynecology	0
DIMETHYL SULFOXIDE	PRAD	Pain management | Nephrology/Urology	0
URSODEOXYCHOLIC ACID	PRAD	Gastroenterology	0
SULINDAC	PRAD	Pain management | Musculoskeletal	0
DECITABINE	PRAD	Hematology	0
ENALAPRIL	PRAD	Cardiology/Vascular disease	0
VITAMIN E	PRAD	Nutraceutical	0
TRIFLUOPERAZINE	PRAD	Psychiatry/Psychology	0
PRAMLINTIDE	PRAD	Endocrinology	0
LIOTHYRONINE	PRAD	Endocrinology	0
UREA	PRAD	Dermatology/Plastic surgery	0
METHYLPREDNISOLONE	PRAD	Ophthalmology | Immunology/Infectious disease | Gastroenterology | Nephrology/Urology | Hematology | Dermatology/Plastic surgery | Endocrinology | Neurology | Pulmonary/Respiratory disease | Musculoskeletal	0
MILTEFOSINE	PRAD	Immunology/Infectious disease	0
GANCICLOVIR	PRAD	Immunology/Infectious disease	1
NELFINAVIR	PRAD	Immunology/Infectious disease	0
PIRFENIDONE	PRAD	Pulmonary/Respiratory disease	1
INSULIN GLARGINE	PRAD	Endocrinology	1
ZINC CHLORIDE	PRAD	Nutraceutical	0
TRIFLURIDINE	PRAD	Immunology/Infectious disease | Ophthalmology	0
INSULIN DETEMIR	PRAD	Endocrinology	0
INSULIN-GLARGINE	PRAD	Endocrinology	0
INSULIN DEGLUDEC	PRAD	Endocrinology	0
INSULIN LISPRO	PRAD	Endocrinology	0
LOVASTATIN ACID	PRAD	Cardiology/Vascular disease	0
RAPAMYCIN	SKCM	Immunology/Infectious disease | Nephrology/Urology	0
METFORMIN	SKCM	Endocrinology	0
L-ASCORBIC ACID	SKCM	Nutraceutical	0
CELECOXIB	SKCM	Pain management	0
HALOPERIDOL	SKCM	Psychiatry/Psychology	0
PROGESTERONE	SKCM	Endocrinology | Obstetrics/Gynecology	0
L-GLUTAMINE	SKCM	Nutraceutical	1
SEMAXANIB	SKCM	Hematology	0
PROPYLTHIOURACIL	SKCM	Endocrinology	0
APREMILAST	SKCM	Immunology/Infectious disease | Musculoskeletal	0
DEXAMETHASONE	SKCM	Ophthalmology	0
NITROGLYCERIN	SKCM	Cardiology/Vascular disease | Gastroenterology	0
TARENFLURBIL	SKCM	Pain management | Musculoskeletal	0
NICOTINE	SKCM	Psychiatry/Psychology	0
METHIMAZOLE	SKCM	Endocrinology	0
PREDNISOLONE	SKCM	Ophthalmology | Immunology/Infectious disease | Gastroenterology | Nephrology/Urology | Hematology | Dermatology/Plastic surgery | Endocrinology | Neurology | Pulmonary/Respiratory disease | Musculoskeletal	0
DIMETHYL SULFOXIDE	SKCM	Pain management | Nephrology/Urology	0
URSODEOXYCHOLIC ACID	SKCM	Gastroenterology	0
DECITABINE	SKCM	Hematology	0
ENALAPRIL	SKCM	Cardiology/Vascular disease	0
VITAMIN E	SKCM	Nutraceutical	0
TRIFLUOPERAZINE	SKCM	Psychiatry/Psychology	0
INSULIN HUMAN	SKCM	Endocrinology	0
CAPSAICIN	SKCM	Immunology/Infectious disease | Neurology | Pain management	0
DEOXYCHOLIC ACID	SKCM	Dermatology/Plastic surgery	0
PRAMLINTIDE	SKCM	Endocrinology	0
BUMETANIDE	SKCM	Cardiology/Vascular disease	0
UREA	SKCM	Dermatology/Plastic surgery	0
METHYLPREDNISOLONE	SKCM	Ophthalmology | Immunology/Infectious disease | Gastroenterology | Nephrology/Urology | Hematology | Dermatology/Plastic surgery | Endocrinology | Neurology | Pulmonary/Respiratory disease | Musculoskeletal	0
TERIFLUNOMIDE	SKCM	Neurology	0
INSULIN GLARGINE	SKCM	Endocrinology	1
ATOVAQUONE	SKCM	Immunology/Infectious disease	0
ZINC CHLORIDE	SKCM	Nutraceutical	0
TRIFLURIDINE	SKCM	Immunology/Infectious disease | Ophthalmology	0
DIMETHYL FUMARATE	SKCM	Neurology	1
LOVASTATIN ACID	SKCM	Cardiology/Vascular disease	0
RAPAMYCIN	STAD	Immunology/Infectious disease | Nephrology/Urology	0
METFORMIN	STAD	Endocrinology	0
CELECOXIB	STAD	Pain management	0
EFLORNITHINE	STAD	Dermatology/Plastic surgery	0
HALOPERIDOL	STAD	Psychiatry/Psychology	0
PROGESTERONE	STAD	Endocrinology | Obstetrics/Gynecology	0
L-GLUTAMINE	STAD	Nutraceutical	1
IBUPROFEN	STAD	Pain management	0
PROPYLTHIOURACIL	STAD	Endocrinology	0
POTASSIUM	STAD	Hematology | Nephrology/Urology	0
MAGNESIUM	STAD	Nutraceutical	0
CICLOPIROX	STAD	Immunology/Infectious disease	0
ALUMINUM	STAD	Gastroenterology	0
LUMEFANTRINE	STAD	Immunology/Infectious disease	0
TARENFLURBIL	STAD	Pain management | Musculoskeletal	0
HYDROCORTISONE	STAD	Dermatology/Plastic surgery	0
METHIMAZOLE	STAD	Endocrinology	0
DEHYDROEPIANDROSTERONE	STAD	Obstetrics/Gynecology	0
URSODEOXYCHOLIC ACID	STAD	Gastroenterology	0
SULINDAC	STAD	Pain management | Musculoskeletal	0
DECITABINE	STAD	Hematology	0
ENALAPRIL	STAD	Cardiology/Vascular disease	0
QUINAPRIL	STAD	Cardiology/Vascular disease	1
VITAMIN E	STAD	Nutraceutical	0
TRIFLUOPERAZINE	STAD	Psychiatry/Psychology	0
CAPSAICIN	STAD	Immunology/Infectious disease | Neurology | Pain management	0
PRAMLINTIDE	STAD	Endocrinology	0
PIOGLITAZONE HYDROCHLORIDE	STAD	Endocrinology	0
ROSIGLITAZONE MALEATE	STAD	Endocrinology	0
TELMISARTAN	STAD	Cardiology/Vascular disease	1
LIOTHYRONINE	STAD	Endocrinology	0
UREA	STAD	Dermatology/Plastic surgery	0
METHYLPREDNISOLONE	STAD	Ophthalmology | Immunology/Infectious disease | Gastroenterology | Nephrology/Urology | Hematology | Dermatology/Plastic surgery | Endocrinology | Neurology | Pulmonary/Respiratory disease | Musculoskeletal	0
MILTEFOSINE	STAD	Immunology/Infectious disease	0
GANCICLOVIR	STAD	Immunology/Infectious disease	0
FLAVOXATE	STAD	Nephrology/Urology	0
TRIHEXYPHENIDYL	STAD	Neurology	0
CYCLOPENTOLATE	STAD	Ophthalmology	0
TRIHEXYPHENIDYL HYDROCHLORIDE	STAD	Neurology	0
INSULIN GLARGINE	STAD	Endocrinology	0
ZINC CHLORIDE	STAD	Nutraceutical	0
TRIFLURIDINE	STAD	Immunology/Infectious disease | Ophthalmology	0
DIMETHYL FUMARATE	STAD	Neurology	1
LOVASTATIN ACID	STAD	Cardiology/Vascular disease	0
ETHANOL	UCEC	Neurology	0
RAPAMYCIN	UCEC	Immunology/Infectious disease | Nephrology/Urology	0
METFORMIN	UCEC	Endocrinology	0
L-ASCORBIC ACID	UCEC	Nutraceutical	0
LITHIUM	UCEC	Psychiatry/Psychology	0
BROMOCRIPTINE	UCEC	Endocrinology | Neurology	0
RISPERIDONE	UCEC	Psychiatry/Psychology	0
INDOMETHACIN	UCEC	Pain management | Musculoskeletal	0
HALOPERIDOL	UCEC	Psychiatry/Psychology	0
NINTEDANIB	UCEC	Pulmonary/Respiratory disease	0
VALPROIC ACID	UCEC	Neurology | Psychiatry/Psychology	0
ROSIGLITAZONE	UCEC	Endocrinology	0
ISOPROTERENOL	UCEC	Pulmonary/Respiratory disease	0
ACETAMINOPHEN	UCEC	Pain management	0
PROPYLTHIOURACIL	UCEC	Endocrinology	0
DEXAMETHASONE	UCEC	Ophthalmology	0
TARENFLURBIL	UCEC	Pain management | Musculoskeletal	0
HYDROCORTISONE	UCEC	Dermatology/Plastic surgery	0
SIMVASTATIN	UCEC	Hematology	0
METHIMAZOLE	UCEC	Endocrinology	0
PREDNISOLONE	UCEC	Ophthalmology | Immunology/Infectious disease | Gastroenterology | Nephrology/Urology | Hematology | Dermatology/Plastic surgery | Endocrinology | Neurology | Pulmonary/Respiratory disease | Musculoskeletal	0
DEHYDROEPIANDROSTERONE	UCEC	Obstetrics/Gynecology	0
NIFEDIPINE	UCEC	Cardiology/Vascular disease	0
URSODEOXYCHOLIC ACID	UCEC	Gastroenterology	0
SULINDAC	UCEC	Pain management | Musculoskeletal	0
DECITABINE	UCEC	Hematology	0
ENALAPRIL	UCEC	Cardiology/Vascular disease	0
QUINAPRIL	UCEC	Cardiology/Vascular disease	0
VITAMIN E	UCEC	Nutraceutical	0
TRIFLUOPERAZINE	UCEC	Psychiatry/Psychology	0
INSULIN HUMAN	UCEC	Endocrinology	0
CAPSAICIN	UCEC	Immunology/Infectious disease | Neurology | Pain management	0
PRAMLINTIDE	UCEC	Endocrinology	0
UREA	UCEC	Dermatology/Plastic surgery	0
METHYLPREDNISOLONE	UCEC	Ophthalmology | Immunology/Infectious disease | Gastroenterology | Nephrology/Urology | Hematology | Dermatology/Plastic surgery | Endocrinology | Neurology | Pulmonary/Respiratory disease | Musculoskeletal	0
MILTEFOSINE	UCEC	Immunology/Infectious disease	0
GANCICLOVIR	UCEC	Immunology/Infectious disease	0
NINTEDANIB ESYLATE	UCEC	Pulmonary/Respiratory disease	0
PENTOSAN POLYSULFATE	UCEC	Nephrology/Urology	0
NELFINAVIR	UCEC	Immunology/Infectious disease	0
ZINC CHLORIDE	UCEC	Nutraceutical	0
TRIFLURIDINE	UCEC	Immunology/Infectious disease | Ophthalmology	0
DIMETHYL FUMARATE	UCEC	Neurology	0
LOVASTATIN ACID	UCEC	Cardiology/Vascular disease	0
RAPAMYCIN	UCS	Immunology/Infectious disease | Nephrology/Urology	0
METFORMIN	UCS	Endocrinology	0
HALOPERIDOL	UCS	Psychiatry/Psychology	0
PROGESTERONE	UCS	Endocrinology | Obstetrics/Gynecology	0
L-GLUTAMINE	UCS	Nutraceutical	1
ISOPROTERENOL	UCS	Pulmonary/Respiratory disease	0
PROPYLTHIOURACIL	UCS	Endocrinology	0
DEXAMETHASONE	UCS	Ophthalmology	0
TARENFLURBIL	UCS	Pain management | Musculoskeletal	0
METHIMAZOLE	UCS	Endocrinology	0
PREDNISOLONE	UCS	Ophthalmology | Immunology/Infectious disease | Gastroenterology | Nephrology/Urology | Hematology | Dermatology/Plastic surgery | Endocrinology | Neurology | Pulmonary/Respiratory disease | Musculoskeletal	0
DEHYDROEPIANDROSTERONE	UCS	Obstetrics/Gynecology	0
URSODEOXYCHOLIC ACID	UCS	Gastroenterology	0
SULINDAC	UCS	Pain management | Musculoskeletal	0
DECITABINE	UCS	Hematology	0
ENALAPRIL	UCS	Cardiology/Vascular disease	0
QUINAPRIL	UCS	Cardiology/Vascular disease	1
TRIFLUOPERAZINE	UCS	Psychiatry/Psychology	0
INSULIN HUMAN	UCS	Endocrinology	0
CAPSAICIN	UCS	Immunology/Infectious disease | Neurology | Pain management	0
PRAMLINTIDE	UCS	Endocrinology	0
PIOGLITAZONE HYDROCHLORIDE	UCS	Endocrinology	0
ROSIGLITAZONE MALEATE	UCS	Endocrinology	0
METHYLPREDNISOLONE	UCS	Ophthalmology | Immunology/Infectious disease | Gastroenterology | Nephrology/Urology | Hematology | Dermatology/Plastic surgery | Endocrinology | Neurology | Pulmonary/Respiratory disease | Musculoskeletal	0
DOXYCYCLINE	UCS	Immunology/Infectious disease	1
MILTEFOSINE	UCS	Immunology/Infectious disease	0
HYDRALAZINE	UCS	Cardiology/Vascular disease	0
PIRFENIDONE	UCS	Pulmonary/Respiratory disease	1
INSULIN GLARGINE	UCS	Endocrinology	0
ZINC CHLORIDE	UCS	Nutraceutical	0
TRIFLURIDINE	UCS	Immunology/Infectious disease | Ophthalmology	0
DIMETHYL FUMARATE	UCS	Neurology	1
LOVASTATIN ACID	UCS	Cardiology/Vascular disease	0
