# Supplementary material for: A Co-essentiality Network of Cancer Driver Genes Better Prioritizes Anticancer Drugs
Source: Genomics Proteomics Bioinformatics. 2025 Sep 26;23(6):qzaf070. doi: 10.1093/gpbjnl/qzaf070 (PMC13221244; doi:10.1093/gpbjnl/qzaf070)
Supplement: qzaf070_Supplementary_Data [file qzaf070_supplementary_data.zip › Table S10.xlsx]

## Sheet: Table_S10
Table S10 The contingency tables of the four networks to cancer-related pathway enrichment
Contingency Table				Fisher's Exact Test
Co-essentiality	*NSP	noNSP
*CRP	24	7		Odd Ratio	4.273
noCRP	69	86		p-value	0.001344
PPI-BioGRID	NSP	noNSP
CRP	14	17		Odd Ratio	0.792
noCRP	79	76		p-value	0.694448
Co-expression	NSP	noNSP
CRP	11	20		Odd Ratio	0.49
noCRP	82	73		p-value	0.114496
Co-methylation	NSP	noNSP
CRP	21	10		Odd Ratio	2.485
noCRP	71	84		p-value	0.030735
							*CRP	Cancer related pathway
							*NSP	Network specific pathway
