# Supplementary material for: A Co-essentiality Network of Cancer Driver Genes Better Prioritizes Anticancer Drugs
Source: Genomics Proteomics Bioinformatics. 2025 Sep 26;23(6):qzaf070. doi: 10.1093/gpbjnl/qzaf070 (PMC13221244; doi:10.1093/gpbjnl/qzaf070)
Supplement: qzaf070_Supplementary_Data [file qzaf070_supplementary_data.zip › Table S11.xlsx]

## Sheet: Table_S11
Table S11 “Tier 1” driver genes in the cancer gene census and matched TCGA cancer types
Cancer Type	Genes
TCGA_ACC	TP53
TCGA_BLCA	DROSHA	ERBB3	FGFR3	HRAS	KDM6A	LRP1B	MDM4	MTOR	NOTCH1	NOTCH2	STAG2	TERT	TSC1
TCGA_BRCA	AKT1	APOBEC3B	ARID1A	ARID1B	BAP1	BARD1	BRCA1	BRCA2	BRIP1	CASP8	CCND1	CDH1	CDKN1B	CHEK2	CTCF	EP300	ERBB2	ESR1	ETV6	FOXA1	GATA3	IRS4	KEAP1	MAP2K4	MAP3K1	MAP3K13	NCOR1	NOTCH1	NTRK3	PALB2	PBRM1	PIK3CA	POLQ	PPM1D	RB1	SALL4	SMARCD1	TBX3	TP53
TCGA_COAD	AKT1	APC	AXIN1	AXIN2	B2M	BAX	BCL9L	BRAF	CTNNB1	CUX1	EIF3E	EP300	ERBB3	FBXW7	GRIN2A	HIF1A	KRAS	MAP2K1	MAP2K4	MAX	MDM2	MLH1	MSH2	MSH6	MUTYH	PIK3CA	PIK3R1	PMS2	POLD1	POLE	PTPRK	PTPRT	QKI	RAD21	RSPO2	RSPO3	SALL4	SFRP4	SMAD2	SMAD3	SMAD4	SRC	TBL1XR1	TCF7L2	TGFBR2	TP53	UBR5	WDCP
TCGA_DLBC	ALK	ARHGAP26	ASXL1	ATIC	ATM	ATR	B2M	BCL10	BCL2	BCL6	BCL7A	BIRC3	BIRC3	BLM	BTK	CALR	CARD11	CARS	CBL	CCND2	CCND3	CD274	CD79A	CD79B	CDKN2C	CEBPA	CIITA	CLTC	CLTCL1	CNTRL	CNTRL	CREBBP	CSF3R	CUX1	DDX6	EIF4A2	EP300	ETV6	EZH2	FAS	FAT4	FBXO11	FCRL4	FGFR1	FGFR1	FGFR1OP	FGFR1OP	FGFR3	FGFR3
TCGA_ESCA	KDM6A	LRP1B	SFRP4	SOX2
TCGA_GBM	ACVR1	ATRX
TCGA_HNSC	BCORL1	CTCF	ERBB3	FAT1	FAT4	FES	MET	MTOR	NFE2L2	NOTCH1	PTK6	PTPRT	TGFBR2	TP63	TSC2
TCGA_KICH	AMER1	ARID1A	BAP1	CLTC	DICER1	DROSHA	FH	FLCN	GPC3	HIF1A	KDM6A	KMT2D	MET	MYCN	NF2	NONO	PALB2	PRCC	PTK6	SFPQ	SIX1	SMARCB1	TFE3	TFEB	TMEM127	TP53	TSC1	TSC2	VHL	WT1
TCGA_KIRC	AMER1	ARID1A	BAP1	CLTC	DICER1	DROSHA	FH	FLCN	GPC3	HIF1A	KDM6A	KMT2D	MET	MTOR	MYCN	NF2	NONO	PALB2	PRCC	PTK6	SFPQ	SIX1	SMARCB1	TFE3	TFEB	TMEM127	TP53	TSC1	TSC2	VHL	WT1
TCGA_LAML	ABI1	ABL1	ABL2	AFDN	AFF1	AFF3	AFF4	ARHGAP26	ARHGAP26	ARHGEF12	ARNT	ASXL1	ASXL1	ATM	ATR	BCL11A	BCL11B	BCL2	BCL3	BCL6	BCL9	BCOR	BCORL1	BCR	BIRC3	BIRC3	BLM	BRCA2	BRIP1	BTG1	BTK	CALR	CBFA2T3	CBFB	CBL	CBL	CBLB	CBLC	CCDC6	CCND1	CCND2	CCND3	CDK6	CDKN2C	CDX2	CEBPA	CEBPA	CNOT3	CNTRL
TCGA_LGG	ATM	AXIN1	DDX3X	EPAS1	KDM6A	KMT2C	KMT2D	NBN	PALB2	PMS2	PTCH1	QKI	SUFU	TERT
TCGA_LIHC	APC	ARID1B	ARID2	AXIN1	AXIN2	CASP8	CTNNB1	DNAJB1	FAT4	HNF1A	IL6ST	PRKACA	PTPN13	SMAD2	TERT
TCGA_LUAD	AKT1	ALK	BAP1	BRAF	CCDC6	CD74	DDR2	DICER1	DROSHA	EGFR	EML4	ERBB2	ERBB4	EZR	FGFR2	GRIN2A	HIF1A	HIP1	KDR	KEAP1	KIF5B	KRAS	LRIG3	MAP2K1	MAP2K2	MYCL	NFE2L2	NKX2-1	NOTCH1	NRG1	PIK3CB	PTPN13	PTPRT	RAD21	RB1	RBM10	RET	ROS1	SDC4	SLC34A2	SMARCA4	SOX2	STK11	STRN	TFG	TP53	TP63	TPM3	TPR
TCGA_LUSC	AKT1	ALK	BAP1	BRAF	CCDC6	CD74	DDR2	DICER1	DROSHA	EGFR	EML4	ERBB2	ERBB4	EZR	FGFR2	GRIN2A	HIF1A	HIP1	KDR	KEAP1	KIF5B	KRAS	LRIG3	MAP2K1	MAP2K2	MYCL	NFE2L2	NKX2-1	NOTCH1	NRG1	PIK3CB	PTPN13	PTPRT	RAD21	RB1	RBM10	RET	ROS1	SDC4	SLC34A2	SMARCA4	SOX2	STK11	STRN	TFG	TP53	TP63	TPM3	TPR
TCGA_OV	AKT1	AKT2	ARID1A	ARID1B	ATR	BARD1	BRAF	BRCA1	BRCA2	CCNE1	CDK12	CTNNB1	ERBB2	FES	FOXL2	GOPC	LRP1B	MAPK1	MLH1	MSH2	MSH6	PIK3R1	PMS2	PPM1D	PPP2R1A	PTK6	RNF43	ROS1	SMARCA4	STK11
TCGA_PAAD	ACVR2A	AKT2	APC	ATRX	BRAF	BRCA2	CDKN2A	DAXX	EP300	FAT1	FAT4	GNAS	HIF1A	KRAS	MAP2K4	MEN1	PREX2	RNF43	SMAD4	SND1	STK11
TCGA_PRAD	ACSL3	AR	AXIN1	BRAF	CANT1	DDX5	ELK4	ERG	ETV1	ETV4	ETV5	FOXA1	HERPUD1	HNRNPA2B1	KLF6	KLK2	NCOR2	NDRG1	PTEN	RAF1	SALL4	SLC45A3	SPOP	TMPRSS2	ZFHX3
TCGA_SKCM	BLM	BRAF	DDB2	ERBB3	ERCC2	ERCC3	ERCC4	ERCC5	FAS	LATS1	NOTCH1	POLE	PTCH1	RECQL4	SMO	STAT5B	TBX3	TERT	XPA	XPC
TCGA_STAD	ACVR2A	ATR	AXIN2	BCL9L	BRAF	CDH1	ERBB2	ERBB3	ERBB4	FGFR2	GRIN2A	PIK3CA	POLE	PTK6	PTPN13	PTPRT	RHOA	SFRP4	UBR5	ZFHX3
TCGA_THCA	BRAF	CCDC6	CDC73	CDKN1B	DICER1	ERC1	GOLGA5	HMGA1	HOOK3	KRAS	KTN1	MEN1	MTOR	NCOA4	NRAS	NTRK1	PAX8	PCM1	PPARG	PRKAR1A	RET	STRN	TFG	TPM3	TPR	TRIM27	TRIM33	TSHR	ZNF331
TCGA_UCEC	ATR	AXIN1	BARD1	BCL9L	CHD4	CTCF	CUX1	FBXW7	FGFR2	HIF1A	MAX	MED12	MLH1	MSH2	MSH6	MTOR	NUTM2B	NUTM2D	PMS2	POLE	PTEN	RAD21	RAD51B	SPOP	SRC	SUZ12	YWHAE	ZFHX3
[truncated: 186 more columns]
