# Supplementary material for: A Co-essentiality Network of Cancer Driver Genes Better Prioritizes Anticancer Drugs
Source: Genomics Proteomics Bioinformatics. 2025 Sep 26;23(6):qzaf070. doi: 10.1093/gpbjnl/qzaf070 (PMC13221244; doi:10.1093/gpbjnl/qzaf070)
Supplement: qzaf070_Supplementary_Data [file qzaf070_supplementary_data.zip › Table S12.xlsx]

## Sheet: Table_S12
Table S12 Drug-gene association and drug information
DrugName	PubChemID	Gene(s)	Status	Pathology	Cancer(s)	Target	Marker
TAGITININ A	181254	PPARG	EXPERIMENTAL	-	-		PPARG
EGLUMEGAD	213056	GRM2|GRM6|GRM3|GRM8	CLINICAL_TRIALS	-	-	GRM3	GRM2|GRM6|GRM8
MEN 10376	124003	TACR2	EXPERIMENTAL	-	-		TACR2
SC 22716	10333202	LTA4H	EXPERIMENTAL	-	-		LTA4H
19608-29-8	11750009	AR	CLINICAL_TRIALS	-	CANCER		AR
4-METHANESULFONYL-BENZAMIDINE	199994	PRSS1	EXPERIMENTAL	-	-	PRSS1
UDP-GLUCOSE	8629	GALE|GPR17|GYG1|P2RY14|GLT6D1	EXPERIMENTAL	-	-	GALE|GYG1|GLT6D1	GPR17|P2RY14
3-{[4-([AMINO(IMINO)METHYL]AMINOSULFONYL)ANILINO]METHYLENE}-2-OXO-2,3-DIHYDRO-1H-INDOLE	4477132	CDK2	EXPERIMENTAL	-	-	CDK2
NAPHTHALENE-2-SULFONIC ACID	8420	PRSS1|F2	EXPERIMENTAL	-	-	PRSS1|F2
THIAMYLAL SODIUM	23677058	GABRD|GABRG1|GABRA2|GABRA4|GABRB1|GABRB2|GABRA6|GABRA1|GABRG2|GABRP|GABRB3|GABRA5|GABRG3|GABRE|GABRA3|GABRQ	WITHDRAWN	-	-		GABRD|GABRG1|GABRA2|GABRA4|GABRB1|GABRB2|GABRA6|GABRA1|GABRG2|GABRP|GABRB3|GABRA5|GABRG3|GABRE|GABRA3|GABRQ
TYRPHOSTIN AG 1296	2049	FLT3	EXPERIMENTAL	-	-		FLT3
L-2-AMINO-4-METHOXY-CIS-BUT-3-ENOIC ACID	5287671	MAT1A	EXPERIMENTAL	-	-	MAT1A
TG7-171	91827368	PTGER2	EXPERIMENTAL	-	-		PTGER2
2',3'-DIDEOXYADENOSINE	20039	CGB5	EXPERIMENTAL	-	-		CGB5
BIMATOPROST	5311027	PTGER3|PTGFR|AKR1C3|PTGER1	APPROVED	Ophthalmology	-	PTGER3|PTGFR|AKR1C3|PTGER1
FINAFLOXACIN	11567473	TOP2A	APPROVED	Immunology/Infectious disease | Otolaryngology	-	TOP2A
FOSBRETABULIN TROMETHAMINE	10186184	TUBA3E|TUBA3D|TUBA4A|TUBB2A|TUBB2B|TUBB|TUBB4B|TUBB8|TUBA1B|TUBA1A|TUBA1C|TUBB3|TUBB6|TUBB1	CLINICAL_TRIALS	-	CANCER		TUBA3E|TUBA3D|TUBA4A|TUBB2A|TUBB2B|TUBB|TUBB4B|TUBB8|TUBA1B|TUBA1A|TUBA1C|TUBB3|TUBB6|TUBB1
MIDODRINE	4195	ADRA1B|ADRA1A	APPROVED	Cardiology/Vascular disease	-	ADRA1B|ADRA1A
CANDOXATRILAT	443380	MME	EXPERIMENTAL	-	-	MME
VINDESINE	40839	TUBB1	CLINICAL_TRIALS	-	CANCER	TUBB1
NARATRIPTAN	4440	HTR1D|HTR1F|HTR1A|HTR1B|HTR1E	APPROVED	Neurology | Pain management	-	HTR1D|HTR1F|HTR1B	HTR1A|HTR1E
CUTAMESINE	9907323	SIGMAR1	CLINICAL_TRIALS	-	-		SIGMAR1
RS 67333	183782	NAT1	EXPERIMENTAL	-	-		NAT1
MYCOPHENOLATE MOFETIL	5281078	IMPDH2|IL15|EPO|IMPDH1|SLCO1B3|PRTN3	APPROVED	Immunology/Infectious disease	CLINICAL CANCER	IMPDH2|IMPDH1	IL15|EPO|SLCO1B3|PRTN3
RIBOSE 1-PHOSPHATE	439236	PNP	EXPERIMENTAL	-	-	PNP
STEARIC ACID	5281	PLA2G2D	EXPERIMENTAL	-	-	PLA2G2D
L-765314	6603904	ADRA1B	EXPERIMENTAL	-	-		ADRA1B
131513-18-3	5689	CNR1	EXPERIMENTAL	-	-		CNR1
DICYCLOMINE HYDROCHLORIDE	441344	CHRM3|CHRM1	APPROVED	Gastroenterology	-		CHRM3|CHRM1
MOEXIPRIL	91270	ACE	APPROVED	Cardiology/Vascular disease	-	ACE
RU78783	447537	SRC	EXPERIMENTAL	-	-	SRC
473727-83-2	9865554	CXCR2|CXCR1|MADCAM1	CLINICAL_TRIALS	-	-	CXCR2|CXCR1|MADCAM1
BETA-NALTREXOL	5486554	OPRM1	CLINICAL_TRIALS	-	-		OPRM1
D-SERINE	71077	GLRA1|GRIN1|GRIN2B|GRIN2A|GRIN2C|SERPINB3	CLINICAL_TRIALS	-	-	GLRA1|GRIN1|SERPINB3	GRIN2B|GRIN2A|GRIN2C
FR 180204	11493598	MAPK1|BRAF	EXPERIMENTAL	-	-	MAPK1	BRAF
STAVUDINE	18283	TNFRSF1B|DTYMK|CXCL10|CSF2|CYP2B6	APPROVED	Immunology/Infectious disease	-		TNFRSF1B|DTYMK|CXCL10|CSF2|CYP2B6
CHEMBL222501	135461982	ESR1|NCOA2	EXPERIMENTAL	-	-	ESR1|NCOA2
OXPRENOATE	3034004	NR3C2	EXPERIMENTAL	-	-		NR3C2
GMC 2-83	10026300	DRD5|DRD2|HTR2A	EXPERIMENTAL	-	-	DRD5|DRD2|HTR2A
DIPHENYLENEIODONIUM CHLORIDE	2733504	GPR3	EXPERIMENTAL	-	-		GPR3
SULFISOXAZOLE	5344	NR1I2|G6PD	WITHDRAWN	-	-		NR1I2|G6PD
NAQUOTINIB	71667668	EGFR	CLINICAL_TRIALS	-	CANCER		EGFR
CEP-37440	71721648	ALK|PTK2	CLINICAL_TRIALS	-	CANCER		ALK|PTK2
IODIPAMIDE	3739	ALB	APPROVED	Diagnostic agent	-	ALB
FILOREXANT	25128145	HCRTR1	CLINICAL_TRIALS	-	-		HCRTR1
HYDROCORTISONE SODIUM PHOSPHATE	441406	NR3C1	WITHDRAWN	-	-		NR3C1
176977-56-3	5311257	CNR1	EXPERIMENTAL	-	-		CNR1
METOCURINE	21233	CHRM2|CHRNA2	WITHDRAWN	-	-	CHRM2|CHRNA2
3-CARBAMOYL-5-(4-PHENYLPHENYL)BENZOIC ACID	5287459	DHODH	EXPERIMENTAL	-	-	DHODH
RS-100235	5311416	NAT1	EXPERIMENTAL	-	-		NAT1
RITA	374536	ACVR2B|ADAM22|ADAM29|ADAMTS19|ATP10A|ATR|BAD|BAK1|BCL2A1|BRCA1|BRIP1|BTRC|CARD11|CASC5|CDC42BPG|CDC7|CDH11|CDK11A|CDK18|CDKL5|CHEK1|CIC|CLPTM1L|CNTRL|CTDSPL|CTSL1|CYP3A4|DAB1|DICER1|DLL1|EML4|EPHA5|FANCM|FBXW7|FOXO1|GRIN2A|GRK7|HERC2|HNF1A|HORMAD1|IL6ST|IRAK4|JAK2|LAMA1|LATS1|LIFR|LRP1|LRRC7|LRRK2|LYN|MAP2K4|MAP3K4|MAPKAPK2|MKRN3|MLLT4|MRE11A|MYCN|MYH1|MYH11|NFATC1|NUDT10|PEAK1|PIK3CD|PIK3R1|PPAR…	EXPERIMENTAL	-	-		ACVR2B|ADAM22|ADAM29|ADAMTS19|ATP10A|ATR|BAD|BAK1|BCL2A1|BRCA1|BRIP1|BTRC|CARD11|CASC5|CDC42BPG|CDC7|CDH11|CDK11A|CDK18|CDKL5|CHEK1|CIC|CLPTM1L|CNTRL|CTDSPL|CTSL1|CYP3A4|DAB1|DICER1|DLL1|EML4|EPHA5|FANCM|FBXW7|FOXO1|GRIN2A|GRK7|HERC2|HNF1A|HORMAD1|IL6ST|IRAK4|JAK2|LAMA1|LATS1|LIFR|LRP1|LRRC7|LRRK2|LYN|MAP2K4|MAP3K4|MAPKAPK2|MKRN3|MLLT4|MRE11A|MYCN|MYH1|MYH11|NFATC1|NUDT10|PEAK1|PIK3CD|PIK3R1|PPAR…
FOSTAMATINIB	11671467	SYK|RB1	CLINICAL_TRIALS	-	CANCER	SYK	RB1
BOSENTAN	104865	NR1I2|EDNRA|SLCO1B1|EDNRB	APPROVED	Pulmonary/Respiratory disease | Cardiology/Vascular disease	CLINICAL CANCER	EDNRA|EDNRB	NR1I2|SLCO1B1
LY 367385	5311261	GRM1	EXPERIMENTAL	-	-		GRM1
LORATADINE	3957	HRH1|TAC1|KCNH2|KCNA5|SLC6A15|CCL17|MPO	APPROVED	Immunology/Infectious disease	-	HRH1	TAC1|KCNH2|KCNA5|SLC6A15|CCL17|MPO
FOSPHENYTOIN SODIUM	56338	SCN3A|SCN2A|SCN1A|SCN9A|SCN7A|SCN5A|SCN10A|SCN11A|SCN8A|SCN4A	APPROVED	Neurology	-		SCN3A|SCN2A|SCN1A|SCN9A|SCN7A|SCN5A|SCN10A|SCN11A|SCN8A|SCN4A
P-BENZOQUINONE	4650	ABCB1|TRPA1|DDIT3|MAPK1	EXPERIMENTAL	-	-		ABCB1|TRPA1|DDIT3|MAPK1
CHEMBL597557	46233650	F9	EXPERIMENTAL	-	-		F9
DANSYLAMIDE	65077	CA2	EXPERIMENTAL	-	-	CA2
PD 166285	9916391	PDGFRB|EGFR|FGFR1|SRC	EXPERIMENTAL	-	-		PDGFRB|EGFR|FGFR1|SRC
DESOXYCORTICOSTERONE PIVALATE	11876263	NR3C2	WITHDRAWN	-	-	NR3C2
GLYCOCYAMINE	763	GAMT	CLINICAL_TRIALS	-	-	GAMT
CHEMBL488638	11637190	SLC6A3|SLC6A2|SLC6A4	EXPERIMENTAL	-	-		SLC6A3|SLC6A2|SLC6A4
NNC 269100	5311371	SSTR4	EXPERIMENTAL	-	-		SSTR4
FASIDOTRIL	5311337	MME|ACE	EXPERIMENTAL	-	-		MME|ACE
3-(1H-INDOL-3-YL)-4-{1-[2-(1-METHYLPYRROLIDIN-2-YL)ETHYL]-1H-INDOL-3-YL}-1H-PYRROLE-2,5-DIONE	448642	PRKACA	EXPERIMENTAL	-	-	PRKACA
PELITINIB	6445562	ERBB4|EGFR|MET|ERBB2|SUN1	CLINICAL_TRIALS	-	CANCER	ERBB4|EGFR|ERBB2	MET|SUN1
DOPAMINE	681	DRD3|DRD5|DRD1|ADRB1|DRD4|DRD2	APPROVED	Cardiology/Vascular disease	CLINICAL CANCER	DRD2	DRD3|DRD5|DRD1|ADRB1|DRD4
PHENYLAMINOIMIDAZO(1,2-ALPHA)PYRIDINE	5330608	CDK2	EXPERIMENTAL	-	-	CDK2
S15535	132787	HTR1A	EXPERIMENTAL	-	-		HTR1A
CLOPIDOGREL	60606	P2RY12|CYP2C19|CYP1A2|CES1|CYP2B6	APPROVED	Cardiology/Vascular disease	CLINICAL CANCER	P2RY12	CYP2C19|CYP1A2|CES1|CYP2B6
(R)-(-)-ROLIPRAM	448055	PDE4B|PDE4D	EXPERIMENTAL	-	-	PDE4B|PDE4D
ELECLAZINE	71183216	SCN5A	CLINICAL_TRIALS	-	-		SCN5A
MERIOLIN 3	23727981	CCNA2|CDK2	EXPERIMENTAL	-	-	CCNA2|CDK2
CHEMBL221735	10156987	CHEK1	EXPERIMENTAL	-	-	CHEK1
MERIOLIN 5	23727982	CCNA2|CDK2	EXPERIMENTAL	-	-	CCNA2|CDK2
RPR208815	445480	F10	EXPERIMENTAL	-	-	F10
PAROXETINE	43815	HTR1A|HTR1B|ABCB1|SBF2|ADM|HTR2A|CYP1A2|SLC6A4|CYP2D6	APPROVED	Endocrinology | Obstetrics/Gynecology | Psychiatry/Psychology	-	SLC6A4	HTR1A|HTR1B|ABCB1|SBF2|ADM|HTR2A|CYP1A2|CYP2D6
ROCURONIUM	441290	CHRM2|CHRNA2|HTR3A	APPROVED	Musculoskeletal	-	CHRM2|CHRNA2	HTR3A
NALOXONE	5284596	OPRD1|PRL|OPRM1|ADCYAP1R1|OPRK1|CRH|BDNF|NTF3|ANPEP|RARA|GRP	APPROVED	Pharmacology/Toxicology | Psychiatry/Psychology | Pain management	-	OPRD1|OPRM1	PRL|ADCYAP1R1|OPRK1|CRH|BDNF|NTF3|ANPEP|RARA|GRP
ALISKIREN HEMIFUMARATE	6918427	REN	APPROVED	Cardiology/Vascular disease	-		REN
3-{[(2,2-DIOXIDO-1,3-DIHYDRO-2-BENZOTHIEN-5-YL)AMINO]METHYLENE}-5-(1,3-OXAZOL-5-YL)-1,3-DIHYDRO-2H-INDOL-2-ONE	4477130	CDK2	EXPERIMENTAL	-	-	CDK2
4-DAMP	3014059	CHRM3|CHRM2|CHRM4|CHRM1|CHRM5	EXPERIMENTAL	-	-		CHRM3|CHRM2|CHRM4|CHRM1|CHRM5
SB 228357	443390	HTR2B|HTR2A|HTR2C	EXPERIMENTAL	-	-		HTR2B|HTR2A|HTR2C
PARBENDAZOLE	26596	ACOXL|ACVR2A|ACVRL1|ADAM28|ADAM32|ADARB2|ADHFE1|ADK|AFF1|AFF4|AKAP9|ALK|AMHR2|AR|ARID1A|ARNT|ATF2|ATR|AXIN1|AXIN2|AXL|BAI1|BCKDK|BCL9|BIRC6|BLK|BMF|BMI1|BMP2K|BMPR1A|BMPR1B|BRCA1|BRCA2|BRCC3|BRIP1|CACNA1F|CACNB2|CAD|CASC5|CASK|CASP10|CASP8|CCDC6|CCR4|CD160|CDC34|CDC42BPA|CDC42BPG|CDH1|CDH3|CDK12|CDK3|CDKL2|CDKL3|CEBPA|CFI|CHD1|CHD5|CHD9|CHEK2|CHL1|CIT|CLTC|CLTCL1|CNTN6|CNTRL|CREB1|CRTC1|CSF3|CSMD…	EXPERIMENTAL	-	-		ACOXL|ACVR2A|ACVRL1|ADAM28|ADAM32|ADARB2|ADHFE1|ADK|AFF1|AFF4|AKAP9|ALK|AMHR2|AR|ARID1A|ARNT|ATF2|ATR|AXIN1|AXIN2|AXL|BAI1|BCKDK|BCL9|BIRC6|BLK|BMF|BMI1|BMP2K|BMPR1A|BMPR1B|BRCA1|BRCA2|BRCC3|BRIP1|CACNA1F|CACNB2|CAD|CASC5|CASK|CASP10|CASP8|CCDC6|CCR4|CD160|CDC34|CDC42BPA|CDC42BPG|CDH1|CDH3|CDK12|CDK3|CDKL2|CDKL3|CEBPA|CFI|CHD1|CHD5|CHD9|CHEK2|CHL1|CIT|CLTC|CLTCL1|CNTN6|CNTRL|CREB1|CRTC1|CSF3|CSMD…
DIPROPYL-5-CT	156314	HTR1D|HTR1F|HTR1B|SERPINA3	EXPERIMENTAL	-	-		HTR1D|HTR1F|HTR1B|SERPINA3
4-{[(2,6-DIFLUOROPHENYL)CARBONYL]AMINO}-N-[(3S)-PIPERIDIN-3-YL]-1H-PYRAZOLE-3-CARBOXAMIDE	24864082	CDK2	EXPERIMENTAL	-	-	CDK2
DELGOCITINIB	50914062	JAK1|JAK2|TYK2|JAK3	EXPERIMENTAL	-	-		JAK1|JAK2|TYK2|JAK3
CVT-313	6918386	CDK1|CDK2	EXPERIMENTAL	-	-		CDK1|CDK2
PROPYLTHIOURACIL	657298	DIO1|TPO|PRL|TNF|GJA1|LEP|IL2RA|BDNF|PRKAB1|TP53|MYO9B	APPROVED	Endocrinology	-	DIO1|TPO	PRL|TNF|GJA1|LEP|IL2RA|BDNF|PRKAB1|TP53|MYO9B
L-ASCORBIC ACID	54670067	PLOD1|PLA2G2A|P3H1|EGLN1|LCT|NFE2L2|UGT1A9|P4HTM|PLOD2|AGTR1|P3H2|ARSB|PAM|HSPA4|SLC23A1|PRL|GJA1|HSPB1|PLOD3|DBH|PHYH|P4HA1|CHUK|BBOX1|ALKBH3|P3H3|SP7|DDIT3|CDK4|DCN|ALKBH2|OGFOD2|EGLN3|CYP19A1|OGFOD1|GFAP|LPO|EGLN2|E2F1|COL18A1|G6PD|TMLHE|KDM5D	APPROVED	Nutraceutical	CLINICAL CANCER	PLOD1|P3H1|EGLN1|LCT|P4HTM|PLOD2|P3H2|PAM|SLC23A1|PLOD3|DBH|PHYH|P4HA1|BBOX1|ALKBH3|P3H3|ALKBH2|OGFOD2|EGLN3|OGFOD1|EGLN2|TMLHE|KDM5D	PLA2G2A|NFE2L2|UGT1A9|AGTR1|ARSB|HSPA4|PRL|GJA1|HSPB1|CHUK|SP7|DDIT3|CDK4|DCN|CYP19A1|GFAP|LPO|E2F1|COL18A1|G6PD
PIOGLITAZONE HYDROCHLORIDE	60560	PPARG	APPROVED	Endocrinology	CLINICAL CANCER		PPARG
MRS1191	393594	ADORA3|ADORA1|ADORA2B|ADORA2A	EXPERIMENTAL	-	-		ADORA3|ADORA1|ADORA2B|ADORA2A
TOPOTECAN	60700	ALK|PIK3CA|TOP1MT|PTEN|BDNF|RB1|TP53|TYMS|MUC16|TOP1|ATRX	APPROVED	Oncology	OVARY|LUNG|CERVIX	TOP1MT|TOP1	ALK|PIK3CA|PTEN|BDNF|RB1|TP53|TYMS|MUC16|ATRX
MINAPRINE	4199	HTR2B|DRD1|ACHE|CHRM1|DRD2|HTR2A|SLC6A4|MAOA|HTR2C	EXPERIMENTAL	-	-	HTR2B|DRD1|ACHE|CHRM1|DRD2|HTR2A|SLC6A4|MAOA|HTR2C
2-AMINO-3-BENZYLOXYPYRIDINE	90334	MAPK14|LTA4H	EXPERIMENTAL	-	-	MAPK14|LTA4H
DOLUTEGRAVIR	54726191	UGT1A1	APPROVED	Immunology/Infectious disease	-		UGT1A1
NAPROXEN SODIUM	23681059	PTGS2|PTGS1	APPROVED	Pain management	-		PTGS2|PTGS1
ALDOSTERONE	5839	NR3C2|SLC12A2|ABCB1|SCNN1B	CLINICAL_TRIALS	-	-	NR3C2|SLC12A2	ABCB1|SCNN1B
5-METHOXY-1,2-DIMETHYL-3-(PHENOXYMETHYL)INDOLE-4,7-DIONE	4469805	NQO1	EXPERIMENTAL	-	-	NQO1
912545-86-9	5284330	TRPC6	EXPERIMENTAL	-	-		TRPC6
SB-290157	5311120	C3AR1	EXPERIMENTAL	-	-		C3AR1
LABETUZUMAB GOVITECAN	91668184	CEACAM5	EXPERIMENTAL	-	-		CEACAM5
CITCO	9600409	NR1I3	CLINICAL_TRIALS	-	CANCER		NR1I3
THIAMYLAL	3032285	GABRA1|KCNJ11|KCNJ8	WITHDRAWN	-	-	GABRA1|KCNJ11|KCNJ8
BMS-908662	56931136	RAF1|BRAF|ARAF	CLINICAL_TRIALS	-	CANCER	RAF1|BRAF|ARAF
PIOGLITAZONE	4829	SLC2A1|GHRL|PPARG|NR1I2|HSPA4|CYP3A4|TRPM3|THBS1|GFAP|TGFB1|PPARA	APPROVED	Endocrinology	CLINICAL CANCER	PPARG|PPARA	SLC2A1|GHRL|NR1I2|HSPA4|CYP3A4|TRPM3|THBS1|GFAP|TGFB1
CLOPOXIDE CHLORIDE	9916	GABRD|GABRG1|GABRA2|GABRA4|GABRB1|GABRB2|GABRA6|GABRA1|GABRG2|GABRP|GABRB3|GABRA5|GABRG3|GABRE|GABRA3|GABRQ	APPROVED	Psychiatry/Psychology	-		GABRD|GABRG1|GABRA2|GABRA4|GABRB1|GABRB2|GABRA6|GABRA1|GABRG2|GABRP|GABRB3|GABRA5|GABRG3|GABRE|GABRA3|GABRQ
(3AS,4R,9BR)-4-(4-HYDROXYPHENYL)-6-(METHOXYMETHYL)-1,2,3,3A,4,9B-HEXAHYDROCYCLOPENTA[C]CHROMEN-8-OL	9927355	ESR1|ESR2	EXPERIMENTAL	-	-	ESR1|ESR2
ADENOSINE	60961	ADORA3|ADORA1|PI4K2B|PI4K2A|ADORA2B|TRPM4|ADORA2A	APPROVED	Cardiology/Vascular disease	-	ADORA3	ADORA1|PI4K2B|PI4K2A|ADORA2B|TRPM4|ADORA2A
IMIDAZOPYRIDAZIN 1	5459373	PIM1	EXPERIMENTAL	-	-	PIM1
BPH-675	16122555	GGPS1	EXPERIMENTAL	-	-		GGPS1
POTASSIUM 4-AMINOSALICYLATE	23690428	PTGS2|PTGS1	EXPERIMENTAL	-	-		PTGS2|PTGS1
SAFOTIBANT	11953367	BDKRB1	EXPERIMENTAL	-	-		BDKRB1
EPITUMOMAB CITUXETAN	121494111	MUC1	EXPERIMENTAL	-	-	MUC1
ESTRONE	5870	UGT1A5|ESR1|PIK3CG|MYC|AKR1C1|STS	WITHDRAWN	-	-	ESR1	UGT1A5|PIK3CG|MYC|AKR1C1|STS
BPIQ-I	2427	EGFR	EXPERIMENTAL	-	-		EGFR
CHEMBL459149	25155578	PREP	EXPERIMENTAL	-	-	PREP
ENTACAPONE	5281081	COMT	APPROVED	Neurology	-	COMT
COMPOUND 52	2856	MERTK|GSK3B|CDK1|CSNK1G1	EXPERIMENTAL	-	-	MERTK|CSNK1G1	GSK3B|CDK1
BENZNIDAZOLE	31593	PRL|TAT	APPROVED	Immunology/Infectious disease	-		PRL|TAT
AP1903	16135625	MTOR	CLINICAL_TRIALS	-	CANCER	MTOR
GABEXATE	3447	TPSAB1	EXPERIMENTAL	-	-		TPSAB1
PAPAVERINE	4680	PDE4B|XDH|PDE5A|PDE10A|PLAU|ADRA1D	CLINICAL_TRIALS	-	-	PDE4B|PDE5A|PDE10A	XDH|PLAU|ADRA1D
SODIUM ASCORBATE	23667548	G6PD	APPROVED	Gastroenterology	-		G6PD
CHEMBL248176	16129582	MAPK10	EXPERIMENTAL	-	-	MAPK10
280744-09-4	176158	GSK3B|GSK3A	EXPERIMENTAL	-	-		GSK3B|GSK3A
MK-2894	24952929	PTGER4	EXPERIMENTAL	-	-		PTGER4
3,5-DIHYDROXYBENZOIC ACID	7424	HCAR1	EXPERIMENTAL	-	-		HCAR1
PHENACYL-UDP	11994011	P2RY6	EXPERIMENTAL	-	-		P2RY6
NECROSTATIN-1	2828334	ADK|CREBBP|KALRN|KAT6B|PIK3CG|PRKCB|ZNF643	EXPERIMENTAL	-	-		ADK|CREBBP|KALRN|KAT6B|PIK3CG|PRKCB|ZNF643
TPA-023	9908684	GABRA2|GABRA1|GABRA5|GABRA3	EXPERIMENTAL	-	-		GABRA2|GABRA1|GABRA5|GABRA3
CYCLOTHIAZIDE	2910	GRIA2|GRIA1|CA1|CA2|GRIA4|FXYD2|SLC12A3|CA4	WITHDRAWN	-	-	CA1|CA2|FXYD2|CA4	GRIA2|GRIA1|GRIA4|SLC12A3
SULPROSTONE	5312153	PTGER3|PTGFR|PTGER1	CLINICAL_TRIALS	-	-		PTGER3|PTGFR|PTGER1
NAPROXEN	156391	CPT2|PTGS2|ALB|CXCL8|PLAT|PTGS1|CYP2C9|SAA1|CYP1A2	APPROVED	Pain management	-	PTGS2|PTGS1	CPT2|ALB|CXCL8|PLAT|CYP2C9|SAA1|CYP1A2
FK-453	6439091	ADORA3|ADORA1|ADORA2B|ADORA2A	EXPERIMENTAL	-	-		ADORA3|ADORA1|ADORA2B|ADORA2A
DICYCLOMINE	3042	CHRM3|CHRM2|CHRM1	APPROVED	Gastroenterology	-	CHRM1	CHRM3|CHRM2
NEUROPEPTIDE Y	91928728	ANXA3|ANXA5|NPY4R|ANXA2P3|PRLHR	CLINICAL_TRIALS	-	-		ANXA3|ANXA5|NPY4R|ANXA2P3|PRLHR
152814-89-6	9842556	PDE4B|PDE4D|PDE4A|PDE4C	EXPERIMENTAL	-	-		PDE4B|PDE4D|PDE4A|PDE4C
MK-0533	11678534	PPARG	EXPERIMENTAL	-	-		PPARG
SUVOREXANT	24965990	HCRTR1|HCRTR2	APPROVED	Neurology	-	HCRTR1|HCRTR2
ANDROSTENOL	101989	NR1I3	EXPERIMENTAL	-	-	NR1I3
INSULIN-GLARGINE	118984454	INSR	APPROVED	Endocrinology	-	INSR
OLAPARIB	23725625	PARP1|IDH1|VHL|PARP3|ATR|PIK3CA|HDAC2|MET|PTEN|ATM|CHEK1|KRAS|BRCA2|PARP2|IDH2|PALB2|FANCA|TP53|CDK12|ERBB2|BRCA1|CBLC|CHEK2|STAG2|ASXL1|ADK|CACNB2|CSNK1A1|DLL1|EPHA4|HDLBP|IRAK2|KALRN|LDHA|MLLT6|MSH2|PCDH15|PPARGC1A|PRAME|PTPRC|RIPK4|ROR2|TRAF2|HDAC4|TET2	APPROVED	Oncology	OVARY	PARP1|PARP3|PARP2	IDH1|VHL|ATR|PIK3CA|HDAC2|MET|PTEN|ATM|CHEK1|KRAS|BRCA2|IDH2|PALB2|FANCA|TP53|CDK12|ERBB2|BRCA1|CBLC|CHEK2|STAG2|ASXL1|ADK|CACNB2|CSNK1A1|DLL1|EPHA4|HDLBP|IRAK2|KALRN|LDHA|MLLT6|MSH2|PCDH15|PPARGC1A|PRAME|PTPRC|RIPK4|ROR2|TRAF2|HDAC4|TET2
BROMAZINE HYDROCHLORIDE	519514	HRH1	WITHDRAWN	-	-		HRH1
IDARUBICIN	42890	DNMT3A|CSF2|ETV6|TOP2A|ACVR2A|ADK|AGER|ALPK1|ARNT|ATR|AXIN1|BMP2K|BRCA1|CASP6|CHD8|CHN1|CLTC|CNTN6|CSF3|CTNNB1|CYFIP1|DAPK1|DBF4|DHFR|DIP2C|DLL1|DNAH8|ELL|EP300|EPHA6|ERCC3|EWSR1|FGFR2|FGFR3|HDAC2|HDAC6|HDLBP|HOXC13|HSPB8|IL1RN|JAZF1|KDM5A|KLK7|LHFP|LRRK2|MGA|MLKL|MLL3|MSH3|MSH6|NAV3|NEK1|NOTCH2|NUDT10|P2RX7|PAX5|PAXIP1|PDCD1|PDGFRA|PRAME|PRRX1|RASGRF2|ROCK1|ROR2|SIX4|SMG1|TFE3|TLK1|TNFRSF9|TNK2|…	APPROVED	Oncology	BLOOD	TOP2A	DNMT3A|CSF2|ETV6|ACVR2A|ADK|AGER|ALPK1|ARNT|ATR|AXIN1|BMP2K|BRCA1|CASP6|CHD8|CHN1|CLTC|CNTN6|CSF3|CTNNB1|CYFIP1|DAPK1|DBF4|DHFR|DIP2C|DLL1|DNAH8|ELL|EP300|EPHA6|ERCC3|EWSR1|FGFR2|FGFR3|HDAC2|HDAC6|HDLBP|HOXC13|HSPB8|IL1RN|JAZF1|KDM5A|KLK7|LHFP|LRRK2|MGA|MLKL|MLL3|MSH3|MSH6|NAV3|NEK1|NOTCH2|NUDT10|P2RX7|PAX5|PAXIP1|PDCD1|PDGFRA|PRAME|PRRX1|RASGRF2|ROCK1|ROR2|SIX4|SMG1|TFE3|TLK1|TNFRSF9|TNK2|TRAF2|…
LOFEXIDINE	30668	ADRA2B|ADRA2C|ADRA2A	CLINICAL_TRIALS	-	-	ADRA2B|ADRA2C|ADRA2A
4-NITROPHENYL PHOSPHATE	378	DUSP23|ACP1	EXPERIMENTAL	-	-	DUSP23|ACP1
180083-23-2	3378093	HTR1D|HTR2B|HTR1B|HTR2A|HTR2C	EXPERIMENTAL	-	-		HTR1D|HTR2B|HTR1B|HTR2A|HTR2C
PIFITHRIN-MU	327653	ACACA|ACOXL|ADK|AKT3|ASTN1|CREBBP|EP300|EPHA6|KAT6B|MFSD2A|MIF|MYCL1|NFKB1|PBX1|PRKCB|RGL4|SDCCAG8|SIK1|SOX11|CDKN2A|CDKN2B|CLP1|MKL1|PAPPA|SIK2	EXPERIMENTAL	-	-		ACACA|ACOXL|ADK|AKT3|ASTN1|CREBBP|EP300|EPHA6|KAT6B|MFSD2A|MIF|MYCL1|NFKB1|PBX1|PRKCB|RGL4|SDCCAG8|SIK1|SOX11|CDKN2A|CDKN2B|CLP1|MKL1|PAPPA|SIK2
TCN 238	46911068	GRM4	EXPERIMENTAL	-	-		GRM4
HEMI-BABIM	1282	PRSS1|F2	EXPERIMENTAL	-	-	PRSS1|F2
CHEMBL576960	44144379	DHFR	EXPERIMENTAL	-	-	DHFR
CHEMBL557915	42628060	F10	EXPERIMENTAL	-	-	F10
BESTATIN	72172	LTA4H	CLINICAL_TRIALS	-	-	LTA4H
OLMESARTAN	158781	AGTR1	APPROVED	Cardiology/Vascular disease	-	AGTR1
MRS-1067	252716	ADORA3	EXPERIMENTAL	-	-		ADORA3
1134156-31-2	25195348	CCDC170|DAB1|DGKB|FLNA|KDM6A|RIPK4|RPL22|TGFB3|MTUS2|PTEN|SMARCA4|TP53BP1	EXPERIMENTAL	-	-		CCDC170|DAB1|DGKB|FLNA|KDM6A|RIPK4|RPL22|TGFB3|MTUS2|PTEN|SMARCA4|TP53BP1
BEGACESTAT	11269353	APH1A|NCSTN|PSEN1|APH1B|PSENEN	CLINICAL_TRIALS	-	-		APH1A|NCSTN|PSEN1|APH1B|PSENEN
DEXRAZOXANE	71384	CP|DPYS|MAPK8|TOP2A	APPROVED	Cardiology/Vascular disease | Oncology	CLINICAL CANCER		CP|DPYS|MAPK8|TOP2A
ERGOTAMINE	8223	HTR6|HTR1D|ADRA2B|HTR2B|HTR1F|HTR1A|ADRA1B|DRD1|HTR1B|HTR1E|HTR5A|ADRA1A|ADRA2A|DRD2|HTR2A|SLC6A2|ADRA1D|HTR2C	APPROVED	Neurology | Pain management	-	HTR1D|ADRA2B|HTR1F|HTR1A|ADRA1B|DRD1|HTR1B|ADRA1A|ADRA2A|DRD2|HTR2A|SLC6A2|ADRA1D|HTR2C	HTR6|HTR2B|HTR1E|HTR5A
CHEMBL251429	23729147	DCPS	EXPERIMENTAL	-	-	DCPS
TRAVOPROST	5282226	PTGFR	APPROVED	Ophthalmology	-	PTGFR
VORTIOXETINE HYDROBROMIDE	56843850	HTT|HTR1A|HTR3A	APPROVED	Psychiatry/Psychology	-		HTT|HTR1A|HTR3A
IOX2	54685215	FAM135B|INPP4A|SLA|TG	EXPERIMENTAL	-	-		FAM135B|INPP4A|SLA|TG
6-PHOSPHOGLUCONIC ACID	91493	PGD|GPI	EXPERIMENTAL	-	-	PGD|GPI
QUINAPRIL	54892	AGT|MYC|ACE	APPROVED	Cardiology/Vascular disease	-	ACE	AGT|MYC
HISTAMINE	774	HRH1|HRH2|HRH4|HRH3	WITHDRAWN	-	-	HRH1|HRH2|HRH4|HRH3
VIBEGRON	44472635	ADRB3	CLINICAL_TRIALS	-	-		ADRB3
EPROSARTAN	5281037	AGTR1	APPROVED	Cardiology/Vascular disease	-	AGTR1
BROLAMFETAMINE	62065	HTR2B|HTR2A|HTR2C	EXPERIMENTAL	-	-		HTR2B|HTR2A|HTR2C
TOTROMBOPAG	135871124	MPL	EXPERIMENTAL	-	-	MPL
UNII-MET7ZRB8Y7	9957280	CATSPER4|CATSPER3|CATSPER1|CATSPER2	EXPERIMENTAL	-	-		CATSPER4|CATSPER3|CATSPER1|CATSPER2
TELAPRISTONE ACETATE	9806190	PGR	CLINICAL_TRIALS	-	-	PGR
GSK1331268	46190878	GRM2	EXPERIMENTAL	-	-		GRM2
UNII-YI2S0GUQ2C	121488161	NPR1|NPR3|DLX3	CLINICAL_TRIALS	-	-		NPR1|NPR3|DLX3
4-(2,4-DICHLOROPHENYL)-5-PHENYLDIAZENYL-PYRIMIDIN-2-AMINE	3695754	HSP90AA1	EXPERIMENTAL	-	-	HSP90AA1
ETICLOPRIDE	57267	DRD3|DRD4|DRD2	EXPERIMENTAL	-	-		DRD3|DRD4|DRD2
ETIDRONIC ACID	3305	BGLAP|TAC1|PTPRS|IL11	EXPERIMENTAL	-	-	PTPRS	BGLAP|TAC1|IL11
ANATIBANT	9831652	BDKRB2	EXPERIMENTAL	-	-	BDKRB2
PICROTIN	442291	GLRB|GLRA3|AKR1B1P4	EXPERIMENTAL	-	-		GLRB|GLRA3|AKR1B1P4
[2'-CARBOXYLETHYL]-10-METHYL-ANTHRACENE ENDOPEROXIDE	446966	IGHG1	EXPERIMENTAL	-	-	IGHG1
FORODESINE HYDROCHLORIDE	135449327	PNP	CLINICAL_TRIALS	-	CANCER		PNP
CP-724714	9874913	ERBB3|ERBB2|CDK12|MED24|ARHGAP23|C17orf96|SRCIN1|SYNE1|CHMP4C|FABP12|FABP4|FABP5|FABP9|HEY1|IL7|IMPA1|MRPS28|PAG1|PKIA|PMP2|SLC10A5|SNX16|STMN2|TPD52|ZBTB10|ZC2HC1A|ZFAND1|ZNF704	CLINICAL_TRIALS	-	CANCER	ERBB2	ERBB3|CDK12|MED24|ARHGAP23|C17orf96|SRCIN1|SYNE1|CHMP4C|FABP12|FABP4|FABP5|FABP9|HEY1|IL7|IMPA1|MRPS28|PAG1|PKIA|PMP2|SLC10A5|SNX16|STMN2|TPD52|ZBTB10|ZC2HC1A|ZFAND1|ZNF704
ETHOSUXIMIDE	3291	CACNA1H|CACNA1G|CACNA1I	APPROVED	Neurology	-	CACNA1G|CACNA1I	CACNA1H
[3H]NISOXETINE	53323310	SLC6A2	EXPERIMENTAL	-	-		SLC6A2
TORIN 1	49836027	MTOR|PIK3CA	EXPERIMENTAL	-	-		MTOR|PIK3CA
BISPHOSPHONATE, 47	25023895	GGPS1	EXPERIMENTAL	-	-		GGPS1
DEXPRAMIPEXOLE	59868	DRD3|DRD4|DRD2	CLINICAL_TRIALS	-	-		DRD3|DRD4|DRD2
2-([1,1'-BIPHENYL]-4-YL)ACETALDEHYDE	3491292	CTSL	EXPERIMENTAL	-	-	CTSL
LEVOMEFOLIC ACID	135398561	ABCC2	CLINICAL_TRIALS	-	-	ABCC2
ASP3026	25134326	ALK|EML4|NPM1|ROS1	CLINICAL_TRIALS	-	CANCER	ALK|ROS1	EML4|NPM1
N-(2,6-DIFLOURO-BENZYL)-4-SULFAMOYL-BENZAMIDE	4288	CA2	EXPERIMENTAL	-	-	CA2
BITOPERTIN	24946690	SLC6A9|SLC6A5	CLINICAL_TRIALS	-	-		SLC6A9|SLC6A5
BMS 753	9884820	RARA	EXPERIMENTAL	-	-		RARA
L-HISTIDINE	6274	SLC38A3|HARS|HAL|HDC	APPROVED	Nutraceutical	-	SLC38A3|HARS|HAL|HDC
GLYCOPYRROLATE	11693	CHRM3|CHRM2|CHRM4|CHRM1|CHRM5	APPROVED	Gastroenterology	-	CHRM1	CHRM3|CHRM2|CHRM4|CHRM5
METHYL N-({(2S,3S)-3-[(PROPYLAMINO)CARBONYL]OXIRAN-2-YL}CARBONYL)-L-ISOLEUCYL-L-PROLINATE	6610318	CTSB	EXPERIMENTAL	-	-	CTSB
TEDALINAB	67029278	CNR2	EXPERIMENTAL	-	-		CNR2
EMEDASTINE DIFUMARATE	5282485	HRH1	APPROVED	Immunology/Infectious disease	-		HRH1
SULFAMETHAZINE	5327	NR1I2|NAT2	WITHDRAWN	-	-		NR1I2|NAT2
A-286982	9846729	ITGB2	EXPERIMENTAL	-	-		ITGB2
CHEMBL316308	11120251	METAP1	EXPERIMENTAL	-	-	METAP1
ME-401	73441802	PIK3CD	EXPERIMENTAL	-	-		PIK3CD
R-L3	656755	KCNQ1	EXPERIMENTAL	-	-		KCNQ1
CHEMBL2335153	71624782	BRD4	EXPERIMENTAL	-	-		BRD4
SKF-86002	5228	KDR|FLT4|MAPK14|VEGFA|FLT1	CLINICAL_TRIALS	-	CANCER	VEGFA	KDR|FLT4|MAPK14|FLT1
1-(4-HEXYLPHENYL)PROP-2-EN-1-ONE	14899645	THRB	EXPERIMENTAL	-	-	THRB
1192U90	127912	HTR1A|DRD2|HTR2A	EXPERIMENTAL	-	-	HTR1A|DRD2|HTR2A
SULFAMETHOXAZOLE	5329	G6PD	APPROVED	Immunology/Infectious disease	-		G6PD
PAZOPANIB HYDROCHLORIDE	11525740	LCK|FGFR3|PDGFRA|KIT|KDR|CSF1R|PDGFRB|ITK|FLT4|FGFR1|FLT1	APPROVED	Oncology	SOFT TISSUE|KIDNEY	KIT|KDR	LCK|FGFR3|PDGFRA|CSF1R|PDGFRB|ITK|FLT4|FGFR1|FLT1
GUANADREL	38521	SLC6A2	WITHDRAWN	-	-	SLC6A2
PF-03715455	11714580	MAPK14|MAPK13|MINK1	CLINICAL_TRIALS	-	-		MAPK14|MAPK13|MINK1
XALIPRODEN	128919	HTR1A	CLINICAL_TRIALS	-	-	HTR1A
DEXLANSOPRAZOLE	9578005	CYP2C19|ATP4B|ATP4A	APPROVED	Gastroenterology	-	ATP4A	CYP2C19|ATP4B
BRL-50481	2921148	PDE7B|PDE7A	EXPERIMENTAL	-	-		PDE7B|PDE7A
129075-56-5	148140	PARP1	EXPERIMENTAL	-	-	PARP1
TRIAMCINOLONE DIACETATE	6216	NR3C1	WITHDRAWN	-	-		NR3C1
MAGNESIUM CHLORIDE	5360315	ACHE	APPROVED	Nutraceutical	-		ACHE
3-MPPTS	10275802	GRM2	EXPERIMENTAL	-	-		GRM2
LENALIDOMIDE	216326	PTGS2|CRBN|VEGFC|TNF|VEGFA|IKZF1|DDB1|VEGFB|KRAS|TNFSF11|CUL4A|CDH5|RBX1|ARID4B|FH	APPROVED	Oncology	BLOOD	PTGS2|CRBN|VEGFC|TNF|VEGFA|VEGFB|TNFSF11|CDH5	IKZF1|DDB1|KRAS|CUL4A|RBX1|ARID4B|FH
MORIN	5281670	ADORA2A	EXPERIMENTAL	-	-		ADORA2A
LERISETRON	65997	HTR3A	CLINICAL_TRIALS	-	-	HTR3A
2-ISOBUTYL-3-METHOXYPYRAZINE	32594	LCN9	EXPERIMENTAL	-	-	LCN9
CHLORPROGUANIL	9571037	DHFR|G6PD|IKBKG	CLINICAL_TRIALS	-	-	DHFR	G6PD|IKBKG
CHEMBL2164238	11475734	LSS	EXPERIMENTAL	-	-		LSS
CHEMBL202609	11711595	PPARD	EXPERIMENTAL	-	-	PPARD
LY-255582	9906198	OPRM1	EXPERIMENTAL	-	-	OPRM1
VADASTUXIMAB TALIRINE	122706909	CD33	CLINICAL_TRIALS	-	CANCER	CD33
CYTOCHALASIN B	5311281	ABCC3|ADAM22|ADK|AKAP6|ALK|ATF2|CACNB2|CAMK1|CCND2|CDH2|CDK6|CEBPA|CHL1|CLPTM1L|CLTC|CSNK1A1|CTNNB1|CTSL1|DCLK1|EPHA3|FANCD2|FBXO43|FLT4|FOS|GRIN2B|GRK6|HDAC6|HIP1|HSP90B1|IDH1|IL1RAP|INSRR|IRAK2|KCNH2|KDM5A|KDR|KLK7|LDLR|MAML2|MAPKAPK3|MATK|MECOM|MGA|MLLT1|MPL|MSH5|MUSK|NF2|NIM1|NRAS|NTRK1|NUDT10|NUP153|NUP210|OGG1|OMD|PCM1|PDE4DIP|PHKG1|PI4K2B|PIK3C3|PIP5K1A|PLD1|PPARG|PTGS2|RAF1|RANBP17|RASGRF…	EXPERIMENTAL	-	-		ABCC3|ADAM22|ADK|AKAP6|ALK|ATF2|CACNB2|CAMK1|CCND2|CDH2|CDK6|CEBPA|CHL1|CLPTM1L|CLTC|CSNK1A1|CTNNB1|CTSL1|DCLK1|EPHA3|FANCD2|FBXO43|FLT4|FOS|GRIN2B|GRK6|HDAC6|HIP1|HSP90B1|IDH1|IL1RAP|INSRR|IRAK2|KCNH2|KDM5A|KDR|KLK7|LDLR|MAML2|MAPKAPK3|MATK|MECOM|MGA|MLLT1|MPL|MSH5|MUSK|NF2|NIM1|NRAS|NTRK1|NUDT10|NUP153|NUP210|OGG1|OMD|PCM1|PDE4DIP|PHKG1|PI4K2B|PIK3C3|PIP5K1A|PLD1|PPARG|PTGS2|RAF1|RANBP17|RASGRF…
TCS 5861528	2873523	TRPA1	EXPERIMENTAL	-	-		TRPA1
ABIRATERONE	132971	PTEN|CYP17A1|AR	APPROVED	Oncology	PROSTATE	CYP17A1	PTEN|AR
LEVOFLOXACIN	149096	TOP2B|IL6|ABCB1|GSR|TOP2A	APPROVED	Immunology/Infectious disease | Ophthalmology	-	TOP2B|TOP2A	IL6|ABCB1|GSR
10-PROPARGYL-5,8-DIDEAZAFOLIC ACID	135438608	NQO2|DHRS4L1|TYMS	EXPERIMENTAL	-	-	NQO2|DHRS4L1|TYMS
LATANOPROST ACID	6441636	PTGFR	EXPERIMENTAL	-	-		PTGFR
FERTIRELIN	188304	GNRHR	EXPERIMENTAL	-	-		GNRHR
ESTRADIOL DIPROPIONATE	8225	FGF2	EXPERIMENTAL	-	-		FGF2
UNII-642PS51324	9893171	ABL1|SRC	EXPERIMENTAL	-	-		ABL1|SRC
THEOPHYLLINE	2153	PDE4B|ADORA3|ADORA1|MAPKAPK2|PDE5A|PDE4D|HDAC2|PRKAR2B|IL2RA|PDE3B|PDE3A|IFNG|NOS1|ITGAM|ADORA2B|NOS2|MPO|PDE4A|PDE4C|ADORA2A	APPROVED	Pulmonary/Respiratory disease	-	PDE4B|ADORA1|PDE5A|HDAC2|PDE3A|ADORA2B|PDE4A|ADORA2A	ADORA3|MAPKAPK2|PDE4D|PRKAR2B|IL2RA|PDE3B|IFNG|NOS1|ITGAM|NOS2|MPO|PDE4C
BROMFENAC SODIUM	23693301	PTGS2|PTGS1	APPROVED	Ophthalmology	-		PTGS2|PTGS1
S-ISOPROPYL-ISOTHIOUREA	445319	NOS3	EXPERIMENTAL	-	-	NOS3
CHEMBL263633	44450050	TPP2	EXPERIMENTAL	-	-		TPP2
DOXERCALCIFEROL	5281107	VDR	APPROVED	Endocrinology | Nephrology/Urology	CLINICAL CANCER	VDR
RS-17053	3894573	ADRA1A	EXPERIMENTAL	-	-		ADRA1A
AMITRIPTYLINE	2160	HTR6|CHRM3|HRH1|PRL|CHRM2|CHRM4|CHRM1|IFNG|PLA2G1B|HTR2A|CHRM5|SLC6A2|SLC6A4|ADA|CYP2D6	APPROVED	Psychiatry/Psychology	-	SLC6A2|SLC6A4	HTR6|CHRM3|HRH1|PRL|CHRM2|CHRM4|CHRM1|IFNG|PLA2G1B|HTR2A|CHRM5|ADA|CYP2D6
ABT-702	1973	ADK	EXPERIMENTAL	-	-		ADK
SELURAMPANEL	45381907	GRIK3|GRIA2|GRIA1|GRIK2|GRIA4|GRIK4|GRIK1|GRIA3	CLINICAL_TRIALS	-	-		GRIK3|GRIA2|GRIA1|GRIK2|GRIA4|GRIK4|GRIK1|GRIA3
ESTRAMUSTINE PHOSPHATE SODIUM	444000	ESR2	APPROVED	Oncology	PROSTATE		ESR2
CHEMBL301769	446744	DHFR	EXPERIMENTAL	-	-	DHFR
GONADORELIN ACETATE	11980076	GNRHR	WITHDRAWN	-	-		GNRHR
DANAZOL	28417	GNRHR2|CP|GNRHR|CXCL8|ESR1|PLG|MBL2|PGR|CCL2|CGB5|STS|AR	APPROVED	Obstetrics/Gynecology	CLINICAL CANCER	GNRHR2|GNRHR|ESR1|PGR|CCL2|AR	CP|CXCL8|PLG|MBL2|CGB5|STS
N-[4-(AMINOSULFONYL)PHENYL]-2-MERCAPTOBENZAMIDE	462919	CA2	EXPERIMENTAL	-	-	CA2
GTPL5723	11567371	GPR119	EXPERIMENTAL	-	-		GPR119
DOMPERIDONE	3151	DRD3|ABCB1|CYP3A5|CYP3A4|DRD2	CLINICAL_TRIALS	-	-	DRD3|DRD2	ABCB1|CYP3A5|CYP3A4
CRA_1144	1506	PRSS1|HPN	EXPERIMENTAL	-	-	PRSS1|HPN
ELACYTARABINE	6438895	DCK	CLINICAL_TRIALS	-	CANCER	DCK
391210-10-9	9826528	NRAS|PIK3CA|KIT|DDX43|BRAF|GNAQ|PTEN|HRAS|KRAS|MAP2K1|MAP2K5|TP53|MAP2K4|MAP2K3|NF1|MAP2K6|STK11|GNA11|MAP2K2|MAP2K7	CLINICAL_TRIALS	-	CANCER	MAP2K1|MAP2K2|MAP2K7	NRAS|PIK3CA|KIT|DDX43|BRAF|GNAQ|PTEN|HRAS|KRAS|MAP2K5|TP53|MAP2K4|MAP2K3|NF1|MAP2K6|STK11|GNA11
VELNEPERIT	20629114	NPY5R	CLINICAL_TRIALS	-	-	NPY5R
L-PYROGLUTAMIC ACID	7405	AMY2B|AMY2A|AMY1A|VEGFA|ADAM28|KRTAP5-2|ANG|CCL8|HCRT|TFF2|IGLV2-8|IGLC1	EXPERIMENTAL	-	-	AMY2B|AMY2A|AMY1A|VEGFA|ADAM28|KRTAP5-2|ANG|CCL8|HCRT|TFF2|IGLV2-8|IGLC1
ALRT-1550	5287705	RORC|RORB	EXPERIMENTAL	-	-		RORC|RORB
CHEMBL332826	5282279	KCNQ1	EXPERIMENTAL	-	-		KCNQ1
N-ARACHIDONYLGLYCINE	5283389	LPAR5|GPR18	EXPERIMENTAL	-	-		LPAR5|GPR18
PROPYLHEXEDRINE	7558	TAAR1|SLC18A2	APPROVED	Otolaryngology	-	TAAR1|SLC18A2
FLT-3 INHIBITOR III	11772958	FLT3	EXPERIMENTAL	-	-		FLT3
F-15599	11741361	HTR1A	EXPERIMENTAL	-	-		HTR1A
SALSALATE	5161	PTGS2|PTGS1	CLINICAL_TRIALS	-	-	PTGS2|PTGS1
EIPA	1795	PKD2L1|ADRA2A|ASIC1	EXPERIMENTAL	-	-		PKD2L1|ADRA2A|ASIC1
MRS-1476	9885773	ADORA3	EXPERIMENTAL	-	-		ADORA3
FIBOFLAPON	44473151	ALOX5AP	CLINICAL_TRIALS	-	-		ALOX5AP
AMRINONE	3698	PDE4B|TNF|PDE3B|PDE3A	APPROVED	Cardiology/Vascular disease	-	PDE4B|TNF|PDE3A	PDE3B
VORSETZUMAB MAFODOTIN	86278355	EGFR|ERBB2|CD70|CD19	CLINICAL_TRIALS	-	CANCER	CD70|CD19	EGFR|ERBB2
XL-999	10433653	FGFR3|PDGFRA|KIT|KDR|PDGFRB|FGFR4|FLT4|FGFR1|RET|FGFR2|FLT3|FLT1|AXL|SRC	CLINICAL_TRIALS	-	CANCER	FGFR3|KDR|PDGFRB|FGFR1|RET|FLT3|SRC	PDGFRA|KIT|FGFR4|FLT4|FGFR2|FLT1|AXL
BAX CHANNEL BLOCKER	2729026	EGFR|ERBB2|FHIT|MBIP|MYH10|NKX2-1|PAPPA|ROS1	EXPERIMENTAL	-	-		EGFR|ERBB2|FHIT|MBIP|MYH10|NKX2-1|PAPPA|ROS1
CARTEOLOL	2583	ADRB2|ADRB1	APPROVED	Ophthalmology	-	ADRB2|ADRB1
CHEMBL243978	9969613	NOS2	EXPERIMENTAL	-	-	NOS2
CHEMBL573077	44144380	DHFR	EXPERIMENTAL	-	-	DHFR
882531-87-5	135398512	KDR|PLK4|PDGFRB|FLT4|FGFR1|FGFR2|FLT3|FLT1|AURKA	EXPERIMENTAL	-	-		KDR|PLK4|PDGFRB|FLT4|FGFR1|FGFR2|FLT3|FLT1|AURKA
NEBENTAN	9957262	EDNRA	CLINICAL_TRIALS	-	CANCER		EDNRA
2,6-DIAMINO-HEXANOIC ACID AMIDE	17754068	ADCYAP1	EXPERIMENTAL	-	-	ADCYAP1
BITOLTEROL MESYLATE	35329	ADRB2	WITHDRAWN	-	-		ADRB2
CHEMBL287423	10078814	CTSE|PGC|CTSD|PGA5	EXPERIMENTAL	-	-		CTSE|PGC|CTSD|PGA5
LOMUSTINE	3950	IDH1|STMN4|ADK|MGMT|ATRX	APPROVED	Oncology	BRAIN	STMN4	IDH1|ADK|MGMT|ATRX
[3H](R)-NPTS	45270374	SLC6A9	EXPERIMENTAL	-	-		SLC6A9
CALCIUM ION	271	GJB5|GJB4|GJB3|GJA4|GJA5|GJA8|GJC2|RYR2|CASR|C7|C6|KCNN2|ITPR3|GJA1|GJE1|OSGIN2|TRPM6|C8G|GJD4|PKD2L1|ART1|ANO1|C1R|ITPR2|GJB2|GJB6|RYR3|GJD2|GJD3|ZACN|KCNN1|RYR1|KCNN4|TRPM4|TRPM2|TRPC5	EXPERIMENTAL	-	-		GJB5|GJB4|GJB3|GJA4|GJA5|GJA8|GJC2|RYR2|CASR|C7|C6|KCNN2|ITPR3|GJA1|GJE1|OSGIN2|TRPM6|C8G|GJD4|PKD2L1|ART1|ANO1|C1R|ITPR2|GJB2|GJB6|RYR3|GJD2|GJD3|ZACN|KCNN1|RYR1|KCNN4|TRPM4|TRPM2|TRPC5
QUIZARTINIB	24889392	PDGFRA|KIT|FGF2|CSF1R|PDGFRB|RET|CBL|FLT3|IDH2|U2AF1|ERP27	CLINICAL_TRIALS	-	CANCER	FLT3	PDGFRA|KIT|FGF2|CSF1R|PDGFRB|RET|CBL|IDH2|U2AF1|ERP27
MMP-3 INHIBITOR VII	10039403	MMP3	EXPERIMENTAL	-	-	MMP3
UK-356618	10370504	MMP3	EXPERIMENTAL	-	-		MMP3
3-CHLORO-L-ALANINE	439772	SMAD4	EXPERIMENTAL	-	-		SMAD4
SCHEMBL565847	44623937	TLR7	EXPERIMENTAL	-	-		TLR7
VAPITADINE	9842252	HRH1	EXPERIMENTAL	-	-		HRH1
PF-04995274	53354764	NAT1	CLINICAL_TRIALS	-	-		NAT1
CHIR-99021	9956119	GSK3B|CDK1|GSK3A|MAPK1|ADAM28|BMF|CDC42BPB|CTSL1|EDNRA|ERCC4|FRK|LRGUK|MUSK|PDE4DIP|PDGFRA|PGR|RANBP17|RUNX2|SNX19|TLR7|TP53RK|TPO|CDKN2A|CSNK1G3|IFNA2|PRKG2|RAPGEF2|TP53	EXPERIMENTAL	-	-		GSK3B|CDK1|GSK3A|MAPK1|ADAM28|BMF|CDC42BPB|CTSL1|EDNRA|ERCC4|FRK|LRGUK|MUSK|PDE4DIP|PDGFRA|PGR|RANBP17|RUNX2|SNX19|TLR7|TP53RK|TPO|CDKN2A|CSNK1G3|IFNA2|PRKG2|RAPGEF2|TP53
(3R)-1-[[1,2,3,4-TETRAHYDRO-3-METHYL-1-(2-METHYLPROPYL)-2,4-DIOXO-6-(4-QUINOLINYLMETHYL)THIENO[2,3-D]PYRIMIDIN-5-YL]CARBONYL]-3-PYRROLIDINOL	5282545	SLC16A1	EXPERIMENTAL	-	-		SLC16A1
MK-24	44445025	CYP27A1|CYP27B1|CYP24A1	EXPERIMENTAL	-	-		CYP27A1|CYP27B1|CYP24A1
APADENOSON	9805430	ADORA3|ADORA1|ADORA2A	CLINICAL_TRIALS	-	-	ADORA2A	ADORA3|ADORA1
CHEMBL157105	10342449	DHODH	EXPERIMENTAL	-	-	DHODH
VANDETANIB	3081361	EPHA2|EPHA8|EPHB2|EPHA10|IDH1|ERBB4|EPHA4|EPHA3|EPHA6|EPHB1|EPHB3|KDR|EPHA5|APC|FLT4|VEGFA|EPHA7|EGFR|MET|EPHB4|EPHB6|EPHA1|TEK|ABL1|RET|PTEN|ATM|KRAS|ERBB3|FLT1|ERBB2|SRC|PTK6	APPROVED	Oncology	THYROID	KDR|FLT4|VEGFA|EGFR|TEK|RET|FLT1|PTK6	EPHA2|EPHA8|EPHB2|EPHA10|IDH1|ERBB4|EPHA4|EPHA3|EPHA6|EPHB1|EPHB3|EPHA5|APC|EPHA7|MET|EPHB4|EPHB6|EPHA1|ABL1|PTEN|ATM|KRAS|ERBB3|ERBB2|SRC
LONAFARNIB	148195	NRAS|ABCB1|FNTA|HRAS|KRAS|FNTB|BIRC5	CLINICAL_TRIALS	-	CANCER		NRAS|ABCB1|FNTA|HRAS|KRAS|FNTB|BIRC5
L-701324	54682505	GRIN2B|GRIN2A|GRIN2C	EXPERIMENTAL	-	-		GRIN2B|GRIN2A|GRIN2C
1H-[1,2,4]OXADIAZOLO[4,3-A]QUINOXALIN-1-ONE	1456	GUCY1A2|COL4A5	EXPERIMENTAL	-	-		GUCY1A2|COL4A5
PRX-08066	11502243	HTR2B	CLINICAL_TRIALS	-	-	HTR2B
PYRIDOXAL PHOSPHATE	1051	AZIN2|CTH|KYAT3|ODC1|KYNU|GAD1|SCLY|AGXT|GADL1|ALAS1|IGSF10|SEPSECS|AADAT|AGXT2|PHYKPL|DDC|PLPBP|GPT|GLDC|PSAT1|SPTLC1|KYAT1|THNSL1|GAD2|SGPL1|GOT1|OAT|PYGM|BCAT1|CSAD|SHMT2|SDS|SDSL|PYGL|SPTLC2|HDC|ABAT|PDXDC1|GPT2|GOT2|TAT|SRR|SHMT1|PNPO|MOCOS|BCAT2|SPTLC3|PYGB|NFS1|CBS|FTCD|PDXP|GCAT|ALAS2	CLINICAL_TRIALS	-	CANCER	AZIN2|CTH|KYAT3|ODC1|KYNU|GAD1|SCLY|AGXT|GADL1|ALAS1|IGSF10|SEPSECS|AADAT|AGXT2|PHYKPL|DDC|PLPBP|GPT|GLDC|PSAT1|SPTLC1|KYAT1|THNSL1|GAD2|SGPL1|GOT1|OAT|PYGM|BCAT1|CSAD|SHMT2|SDS|SDSL|PYGL|SPTLC2|HDC|ABAT|PDXDC1|GPT2|GOT2|TAT|SRR|SHMT1|PNPO|MOCOS|BCAT2|SPTLC3|PYGB|NFS1|CBS|FTCD|PDXP|GCAT|ALAS2
2,3-DIPHENYL-N-[2-(PIPERAZIN-1-YL)ETHYL]FURO[2,3-B]PYRIDIN-4-AMINE	11553058	LCK	EXPERIMENTAL	-	-	LCK
CHEMBL317382	10045876	ADORA3	EXPERIMENTAL	-	-		ADORA3
LOXO-101	46188928	NTRK1|NTRK2|ETV6|NTRK3	CLINICAL_TRIALS	-	CANCER		NTRK1|NTRK2|ETV6|NTRK3
CLOTIAZEPAM	2811	GABRD|GABRR3|GABRG1|GABRA2|GABRB1|GABRB2|GABRA1|GABRG2|GABRP|GABRR1|GABRR2|GABRB3|GABRA5|GABRG3|GABRE|GABRA3	EXPERIMENTAL	-	-	GABRD|GABRR3|GABRG1|GABRA2|GABRB1|GABRB2|GABRA1|GABRG2|GABRP|GABRR1|GABRR2|GABRB3|GABRA5|GABRG3|GABRE|GABRA3
4-{[5-(CYCLOHEXYLAMINO)[1,2,4]TRIAZOLO[1,5-A]PYRIMIDIN-7-YL]AMINO}BENZENESULFONAMIDE	23586146	CDK2	EXPERIMENTAL	-	-	CDK2
DOXIFLURIDINE	18343	TYMS|MAPK1|TYMP	CLINICAL_TRIALS	-	CANCER		TYMS|MAPK1|TYMP
SNX-2112	24772860	CHD9|CYLD|MLL2	EXPERIMENTAL	-	-		CHD9|CYLD|MLL2
[125I]SQ-29548	73755025	TBXA2R	EXPERIMENTAL	-	-		TBXA2R
MYRISTOYL-COA	11966124	NMT2	EXPERIMENTAL	-	-	NMT2
ACEBUTOLOL	1978	TG|ADRB1	APPROVED	Cardiology/Vascular disease	CLINICAL CANCER	ADRB1	TG
ES-936	4470790	NQO1	EXPERIMENTAL	-	-	NQO1
OXOLINIC ACID	4628	TRPV1	EXPERIMENTAL	-	-	TRPV1
3-ETHYL-2-(4-HYDROXYPHENYL)-2H-INDAZOL-5-OL	11149479	ESR1|NCOA2	EXPERIMENTAL	-	-	ESR1|NCOA2
ZICRONAPINE	11465618	DRD4	CLINICAL_TRIALS	-	-		DRD4
TRAMETINIB	11707110	NRAS|VHL|CTNNB1|PIK3CA|ETV5|FGFR3|KIT|DDX43|ETV1|EGFR|MET|BRAF|FGFR1|CDKN2A|GNAQ|ABL1|FGFR2|HRAS|ATM|KRAS|DUSP6|RB1|PRKCH|MAP2K1|MAP2K5|ATXN1L|TP53|MAP2K4|MAP2K3|NF1|ETV4|MAP2K6|STK11|GNA11|MAP2K2|MAP2K7|CIC|SRC|ARAF|STAG2|G6PD	APPROVED	Oncology	SKIN	MAP2K1|MAP2K2|MAP2K7	NRAS|VHL|CTNNB1|PIK3CA|ETV5|FGFR3|KIT|DDX43|ETV1|EGFR|MET|BRAF|FGFR1|CDKN2A|GNAQ|ABL1|FGFR2|HRAS|ATM|KRAS|DUSP6|RB1|PRKCH|MAP2K5|ATXN1L|TP53|MAP2K4|MAP2K3|NF1|ETV4|MAP2K6|STK11|GNA11|CIC|SRC|ARAF|STAG2|G6PD
ESTRADIOL ACETATE	9818306	ESR1	APPROVED	Endocrinology | Musculoskeletal | Obstetrics/Gynecology	-		ESR1
RO-0505124	9911652	STK36|CDK4	EXPERIMENTAL	-	-		STK36|CDK4
TCS 2510	9864831	PTGER4	EXPERIMENTAL	-	-		PTGER4
ILOPERIDONE	71360	HTR6|CERKL|HRH1|DRD3|ADRA2C|HTR1A|DRD1|ADRA1A|NRG3|HTR7|DRD4|ZFP91-CNTF|CNTF|DRD2|HTR2A|NUBPL|SERPINA3|CELF4|CYP2D6|HTR2C	APPROVED	Psychiatry/Psychology	-	HTR6|HRH1|DRD3|ADRA2C|HTR1A|DRD1|ADRA1A|HTR7|DRD4|DRD2|HTR2A	CERKL|NRG3|ZFP91-CNTF|CNTF|NUBPL|SERPINA3|CELF4|CYP2D6|HTR2C
AZATHIOPRINE	2265	TSHB|PPAT|TPMT|PTH	APPROVED	Immunology/Infectious disease | Musculoskeletal	-		TSHB|PPAT|TPMT|PTH
MLN120B	9929127	IKBKB	EXPERIMENTAL	-	-		IKBKB
CAY10618	44819697	ACACB|EPHB4|HSP90AA1|SPEG	EXPERIMENTAL	-	-		ACACB|EPHB4|HSP90AA1|SPEG
IBIPINABANT	9826744	CNR1	CLINICAL_TRIALS	-	-		CNR1
5-[(3R)-3-(3-METHOXY-5-PHENYLPHENYL)BUT-1-YN-1-YL]-6-METHYLPYRIMIDINE-2,4-DIAMINE	25093369	DHFR	EXPERIMENTAL	-	-	DHFR
FLUPHENAZINE	3372	HTR6|HRH1|DRD5|DRD1|DRD2|HTR2A|SERPINA3	APPROVED	Psychiatry/Psychology	-	DRD1|DRD2	HTR6|HRH1|DRD5|HTR2A|SERPINA3
2-(3'-METHOXYPHENYL) BENZIMIDAZOLE-4-CARBOXAMIDE	1511	PARP1	EXPERIMENTAL	-	-	PARP1
PYRIDONE 6	5494425	JAK1|JAK2|ETV6|DAPK3|TYK2|JAK3	EXPERIMENTAL	-	-	JAK1|JAK2|DAPK3|TYK2|JAK3	ETV6
MIZOLASTINE	65906	HRH1	CLINICAL_TRIALS	-	-	HRH1
BUCLIZINE HYDROCHLORIDE	65463	HRH1	WITHDRAWN	-	-		HRH1
CHEMBL204459	6102824	KIF11	EXPERIMENTAL	-	-	KIF11
ZOFENOPRILAT	3034048	LAP3	EXPERIMENTAL	-	-	LAP3
OXACILLIN	6196	SLC15A2|SLC15A1	APPROVED	Immunology/Infectious disease	-	SLC15A2|SLC15A1
CHEMBL118044	135921139	ADORA3	EXPERIMENTAL	-	-		ADORA3
RITOBEGRON	9820882	ADRB3	CLINICAL_TRIALS	-	-		ADRB3
HEPARIN	772	PLA2G2A|FCGR3A|FCGR3B|SELP|SERPINC1|SDC1|APOB|ITGA4|TFPI|HPSE|HSPA4|CSNK1A1|TFPI2|PIK3CG|MYC|CCL21|NR5A1|CXCL12|SRGN|SFTPA1|F2|FGF4|UCP2|VWF|F10|FOS|SERPINA5|LIPC|TPSB2|SLC2A4|ITGA2B|CSNK2A1|TGM2|SLPI|SERPIND1	APPROVED	Hematology	-	SELP|SERPINC1|ITGA4|MYC|CXCL12|F2|F10|FOS|SERPIND1	PLA2G2A|FCGR3A|FCGR3B|SDC1|APOB|TFPI|HPSE|HSPA4|CSNK1A1|TFPI2|PIK3CG|CCL21|NR5A1|SRGN|SFTPA1|FGF4|UCP2|VWF|SERPINA5|LIPC|TPSB2|SLC2A4|ITGA2B|CSNK2A1|TGM2|SLPI
TETOMILAST	3025803	PDE4D	CLINICAL_TRIALS	-	-	PDE4D
2-CL-IB-MECA	3035850	ADORA3|ADORA1|ADORA2B|ADORA2A	CLINICAL_TRIALS	-	CANCER	ADORA3	ADORA1|ADORA2B|ADORA2A
GLYCOPYRROLATE MIXTURE WITH INDACATEROL	11564052	ADRB2	CLINICAL_TRIALS	-	-	ADRB2
L-LACTIC ACID	107689	HCAR1	EXPERIMENTAL	-	-		HCAR1
N,N-DIMETHYL-4-(4-PHENYL-1H-PYRAZOL-3-YL)-1H-PYRROLE-2-CARBOXAMIDE	1473242	MAPK1	EXPERIMENTAL	-	-	MAPK1
DEPUDECIN	16219259	HDAC1	EXPERIMENTAL	-	-	HDAC1
172889-27-9	4878	LCK|CRP|FYN|LYN|SRC	CLINICAL_TRIALS	-	-	LCK|CRP|LYN|SRC	FYN
FR-122047	196841	PTGS1	EXPERIMENTAL	-	-		PTGS1
40611-85-6	643361	GALR2|GALR1|GALR3	EXPERIMENTAL	-	-		GALR2|GALR1|GALR3
4-[[2-[[4-CHLORO-3-(TRIFLUOROMETHYL)PHENYL]AMINO]-3H-BENZIMIDAZOL-5-YL]OXY]-N-METHYL-PYRIDINE-2-CARBOXAMIDE	11167118	KDR	EXPERIMENTAL	-	-	KDR
METHYLNALTREXONE	5361918	OPRD1|OPRM1|OPRK1	APPROVED	Gastroenterology	-	OPRM1|OPRK1	OPRD1
BUTALBITAL	2481	GABRD|GABRG1|GABRA2|GABRA4|GABRB1|GRIA2|GABRB2|GABRA6|GABRA1|GABRG2|GABRP|GRIK2|GABRB3|GABRA5|GABRG3|CHRNA7|CHRNA4|GABRE|GABRA3|GABRQ	APPROVED	Pain management	-	GABRA2|GABRA4|GRIA2|GABRA6|GABRA1|GRIK2|GABRA5|CHRNA7|CHRNA4|GABRA3	GABRD|GABRG1|GABRB1|GABRB2|GABRG2|GABRP|GABRB3|GABRG3|GABRE|GABRQ
TARIQUIDAR	148201	ABCB4|ABCB1	CLINICAL_TRIALS	-	CANCER	ABCB4	ABCB1
4-GUANIDINOBENZOIC ACID	159772	CFB	EXPERIMENTAL	-	-	CFB
[14C]HISTIDINE	73755104	SLC15A3|SLC15A4|SLC38A5	EXPERIMENTAL	-	-		SLC15A3|SLC15A4|SLC38A5
GR100679	5311129	TACR2	EXPERIMENTAL	-	-		TACR2
SSR126768A	10461270	OXTR|AVPR1A	EXPERIMENTAL	-	-		OXTR|AVPR1A
ORG 27569	44828492	CNR1	EXPERIMENTAL	-	-		CNR1
FK-614	9869229	PPARG	EXPERIMENTAL	-	-		PPARG
TESAMORELIN	16137828	GHRHR	WITHDRAWN	-	-	GHRHR
JNJ-10198409	9797370	PDGFRB	EXPERIMENTAL	-	-		PDGFRB
GW843682X	9826308	PBRM1|ADAM22|ADAMTS20|ADK|ARFGEF1|ARNT|ATM|AXIN2|BAG6|BCKDK|BLM|BMP2K|BMP4|BRCA2|BRIP1|BUB1B|CAMKV|CARD11|CASP1|CDC42BPG|CDH3|CLTC|COL4A3BP|CREBBP|CTNNB1|DOCK3|EIF4G1|EP300|FGFR2|FGFR3|FLT1|FLT4|GLG1|GNAS|HERC2|HIP1|HNF1A|HSP90AB1|IDH1|INHBA|ITGA10|ITGA5|KIAA1549|LRGUK|LRP1|LRRK2|MAP3K5|MAP3K9|MAP4K5|MECOM|MLL3|MTMR11|MTOR|MYC|MYLK3|NCAPD3|NIN|NIPBL|NLK|NOTCH3|NR4A3|NUP153|PEAK1|PIK3CA|PIP5K1C|PR…	EXPERIMENTAL	-	-		PBRM1|ADAM22|ADAMTS20|ADK|ARFGEF1|ARNT|ATM|AXIN2|BAG6|BCKDK|BLM|BMP2K|BMP4|BRCA2|BRIP1|BUB1B|CAMKV|CARD11|CASP1|CDC42BPG|CDH3|CLTC|COL4A3BP|CREBBP|CTNNB1|DOCK3|EIF4G1|EP300|FGFR2|FGFR3|FLT1|FLT4|GLG1|GNAS|HERC2|HIP1|HNF1A|HSP90AB1|IDH1|INHBA|ITGA10|ITGA5|KIAA1549|LRGUK|LRP1|LRRK2|MAP3K5|MAP3K9|MAP4K5|MECOM|MLL3|MTMR11|MTOR|MYC|MYLK3|NCAPD3|NIN|NIPBL|NLK|NOTCH3|NR4A3|NUP153|PEAK1|PIK3CA|PIP5K1C|PR…
VALIENOL	5288564	AMY2B|AMY2A|AMY1A	EXPERIMENTAL	-	-	AMY2B|AMY2A|AMY1A
BIS-TRIAZOLE DERIVATIVE 10	56599309	PLG	EXPERIMENTAL	-	-		PLG
DIMETHINDENE MALEATE	5282414	HRH1	CLINICAL_TRIALS	-	-	HRH1
A-867744	23642319	CHRNA7|AMH|CHRNA4	EXPERIMENTAL	-	-		CHRNA7|AMH|CHRNA4
IMAGABALIN	10236037	CACNA1E|CACNA1S|CACNB4|CACNA2D2|CACNA1D|CACNA2D3|CACNA2D1|CACNA1B|CACNB2|CACNA2D4|CACNA1C|CACNB3|CACNA1H|CACNG3|CACNB1|CACNA1G|CACNG5|CACNG4|CACNG1|CACNA1A|CACNG7|CACNG6|CACNG2|CACNA1I|CACNA1F	EXPERIMENTAL	-	-		CACNA1E|CACNA1S|CACNB4|CACNA2D2|CACNA1D|CACNA2D3|CACNA2D1|CACNA1B|CACNB2|CACNA2D4|CACNA1C|CACNB3|CACNA1H|CACNG3|CACNB1|CACNA1G|CACNG5|CACNG4|CACNG1|CACNA1A|CACNG7|CACNG6|CACNG2|CACNA1I|CACNA1F
TOSEDOSTAT	15547703	RNPEP|METAP1D|DNPEP|RNPEPL1|LAP3|METAP1|ENPEP|ERAP1|ERAP2|LNPEP|LVRN|C9ORF3|XPNPEP1|METAP2|LTA4H|ANPEP|NPEPPS|NPEPL1|XPNPEP3|XPNPEP2|DGKB|GUCY2F|PIK3CA	CLINICAL_TRIALS	-	CANCER	LTA4H|NPEPPS	RNPEP|METAP1D|DNPEP|RNPEPL1|LAP3|METAP1|ENPEP|ERAP1|ERAP2|LNPEP|LVRN|C9ORF3|XPNPEP1|METAP2|ANPEP|NPEPL1|XPNPEP3|XPNPEP2|DGKB|GUCY2F|PIK3CA
TUBASTATIN A	49850262	NRAS|BRAF	EXPERIMENTAL	-	-		NRAS|BRAF
CHEMBL2347211	50938551	BACE1|BACE2	EXPERIMENTAL	-	-		BACE1|BACE2
CHEMBL273158	21078798	MAPK14	EXPERIMENTAL	-	-	MAPK14
956025-83-5	24865390	CAMK2G	EXPERIMENTAL	-	-	CAMK2G
MOXIFLOXACIN	152946	TOP2B|KCNH2	APPROVED	Immunology/Infectious disease	-	TOP2B	KCNH2
5(S)-HETE	5280733	OXER1|TRPV1	EXPERIMENTAL	-	-		OXER1|TRPV1
6-CYCLOHEXYLMETHOXY-2-(3'-CHLOROANILINO) PURINE	4565	CCNA2|CDK2	EXPERIMENTAL	-	-	CCNA2|CDK2
4-(5,11-DIOXO-5H-INDENO[1,2-C]ISOQUINOLIN-6(11H)-YL)BUTANOATE	5288720	TOP1	EXPERIMENTAL	-	-	TOP1
AZ11657312 (SALT FREE)	11193842	P2RX7	EXPERIMENTAL	-	-		P2RX7
IMETELSTAT	71587831	TERT	CLINICAL_TRIALS	-	CANCER		TERT
REGLIXANE	154000	PPARG|PPARA	EXPERIMENTAL	-	-	PPARG|PPARA
HARMINE	5280953	DYRK1B|DYRK1A|MAOA	CLINICAL_TRIALS	-	-	MAOA	DYRK1B|DYRK1A
AVL-292	59174488	YES1|BTK	CLINICAL_TRIALS	-	CANCER		YES1|BTK
GLUCONOLACTONE	7027	LCT	APPROVED	Nutraceutical	-	LCT
(6E,11E)-HEPTADECA-6,11-DIENE-9,9-DIYLBIS(PHOSPHONIC ACID)	25023881	GGPS1	EXPERIMENTAL	-	-	GGPS1
RU82197	5287443	SRC	EXPERIMENTAL	-	-	SRC
5-CHLORO-N-{(3S)-1-[(1S)-1-METHYL-2-MORPHOLIN-4-YL-2-OXOETHYL]-2-OXOPYRROLIDIN-3-YL}-1-BENZOTHIOPHENE-2-SULFONAMIDE	9549259	F10	EXPERIMENTAL	-	-	F10
DICLOFENAC SODIUM	5018304	PTGS2|PTGS1	APPROVED	Pain management	CLINICAL CANCER		PTGS2|PTGS1
FENOFIBRATE	3339	APOB|TFPI|ADIPOQ|VEGFA|ABCB1|LPL|MMP20|APOA1|SLCO1B1|PPARA|CD40LG	APPROVED	Hematology	CLINICAL CANCER	MMP20|PPARA	APOB|TFPI|ADIPOQ|VEGFA|ABCB1|LPL|APOA1|SLCO1B1|CD40LG
SCOPOLAMINE METHYL BROMIDE	5459110	CHRM3|CHRM1	APPROVED	Gastroenterology	-		CHRM3|CHRM1
9H-PYRIDO[3,4-B]INDOLE	64961	IDO1	EXPERIMENTAL	-	-		IDO1
CLOCORTOLONE	5311052	NR3C1|ANXA1|PLA2G1B	APPROVED	Dermatology/Plastic surgery	-	NR3C1|ANXA1|PLA2G1B
INOSITOL 1,3,4,5,6-PENTAKISPHOSPHATE	439468	CYTH3	EXPERIMENTAL	-	-	CYTH3
MRS-1042	10500941	ADORA3|ADORA2A	EXPERIMENTAL	-	-		ADORA3|ADORA2A
MRS-1041	10247549	ADORA3|ADORA2A	EXPERIMENTAL	-	-		ADORA3|ADORA2A
AVL-292 (BENZENESULFONATE)	74892828	BTK	EXPERIMENTAL	-	-		BTK
3-(4-CHLOROPHENYL)-2-THIOXO-1,3-THIAZOLIDIN-4-ONE	83070	APP	EXPERIMENTAL	-	-	APP
OXYMORPHONE HYDROCHLORIDE	5359390	OPRD1|OPRM1|OPRK1	APPROVED	Pain management	-		OPRD1|OPRM1|OPRK1
3,4-DICHLOROISOCOUMARIN	1609	CFD	EXPERIMENTAL	-	-	CFD
(-)-EPICATECHIN GALLATE	107905	NOS2	CLINICAL_TRIALS	-	-		NOS2
ABT-510	6918562	CD47|CXCL8|FGF2|VEGFA|CD36|HGF	CLINICAL_TRIALS	-	CANCER	CXCL8|FGF2|VEGFA|HGF	CD47|CD36
DB03451	5288670	VDR	EXPERIMENTAL	-	-	VDR
METHYLTESTOSTERONE	6010	NOS1|AR	APPROVED	Endocrinology	-	AR	NOS1
ALVESPIMYCIN	5288674	HSP90AB1|MET|HSP90AA1|TP53	CLINICAL_TRIALS	-	CANCER		HSP90AB1|MET|HSP90AA1|TP53
AMOXICILLIN	33613	IL10|NR1I2|HLA-DQB1|CYP3A4	APPROVED	Immunology/Infectious disease	-		IL10|NR1I2|HLA-DQB1|CYP3A4
5-(N,N-HEXAMETHYLENE)AMILORIDE	1794	GNRHR|ADRA2A	EXPERIMENTAL	-	-		GNRHR|ADRA2A
BISPHENOL A	6623	ESRRG|AR	CLINICAL_TRIALS	-	-	ESRRG	AR
DOXORUBICIN	31703	SDHB|GADD45A|FCGR3A|FCGR3B|ALK|LRP1B|SP3|NFE2L2|TOP2B|RPSA|PIK3CB|PIK3CA|AFP|EDN1|MAPK14|NT5E|MYB|ABCB1|CYP3A4|PIK3CG|BRAF|EZH2|NTRK2|ZEB1|MYOD1|BDNF|KMT2A|H2AFX|CDKN1B|AKT1|CYP1A1|TP53|ERBB2|TOP2A|BRCA1|BIRC5|BCL2|TGFB1|BAX|IL11|SRC|TGM2|RUNX1|TAF1|ATRX|CHEK2|BLM|CRTC3|FANCI|IDH2|NR2F2|PCSK6|FGFR1|WHSC1L1	APPROVED	Oncology	OVARY	TOP2B|TOP2A	SDHB|GADD45A|FCGR3A|FCGR3B|ALK|LRP1B|SP3|NFE2L2|RPSA|PIK3CB|PIK3CA|AFP|EDN1|MAPK14|NT5E|MYB|ABCB1|CYP3A4|PIK3CG|BRAF|EZH2|NTRK2|ZEB1|MYOD1|BDNF|KMT2A|H2AFX|CDKN1B|AKT1|CYP1A1|TP53|ERBB2|BRCA1|BIRC5|BCL2|TGFB1|BAX|IL11|SRC|TGM2|RUNX1|TAF1|ATRX|CHEK2|BLM|CRTC3|FANCI|IDH2|NR2F2|PCSK6|FGFR1|WHSC1L1
NEVIRAPINE	4463	APOB|ADIPOQ|MBLAC2|PSORS1C2|CCHCR1|ABCC10|CYP3A4|CYP2C19|CYP2A7P1|CYP2B6	APPROVED	Immunology/Infectious disease	-		APOB|ADIPOQ|MBLAC2|PSORS1C2|CCHCR1|ABCC10|CYP3A4|CYP2C19|CYP2A7P1|CYP2B6
DINACICLIB	46926350	NRAS|CDK5|MYC|CDK9|CDK1|KMT2A|KRAS|CDK2|CCNE1	CLINICAL_TRIALS	-	CANCER	CDK5|CDK9|CDK1|CDK2	NRAS|MYC|KMT2A|KRAS|CCNE1
CHEMBL153813	5287799	CTSS	EXPERIMENTAL	-	-	CTSS
L-CANAVANINE	439202	NOS3	EXPERIMENTAL	-	-	NOS3
UNII-QXA2220N3T	25191023	ADORA3	EXPERIMENTAL	-	-	ADORA3
LIDOFLAZINE	3926	KCNH2	EXPERIMENTAL	-	-		KCNH2
11-DEOXY-PGE1	5283055	PTGER4	EXPERIMENTAL	-	-		PTGER4
CYSLT2CPD	53394034	CYSLTR2|CYSLTR1	EXPERIMENTAL	-	-		CYSLTR2|CYSLTR1
ALIZAPRIDE	135413504	DRD2	CLINICAL_TRIALS	-	-	DRD2
RELUGOLIX	10348973	GNRHR	CLINICAL_TRIALS	-	CANCER	GNRHR
MODAFINIL	4236	NR1I2|SLC6A3|ADRA1B|CYP2C19|CYP2D6	APPROVED	Neurology	-	SLC6A3|ADRA1B	NR1I2|CYP2C19|CYP2D6
ZARDAVERINE	5723	PDE4D	EXPERIMENTAL	-	-	PDE4D
LISURIDE	28864	HTR6|HTR1D|ADRA2B|HTR2B|DRD3|ADRA2C|DRD5|HTR1A|DRD1|HTR1B|ADRA1A|ADRA2A|DRD4|DRD2|HTR2A|HTR2C	CLINICAL_TRIALS	-	-	HTR1D|ADRA2B|HTR2B|DRD3|ADRA2C|DRD5|HTR1A|DRD1|HTR1B|ADRA2A|DRD4|DRD2|HTR2A|HTR2C	HTR6|ADRA1A
CHEMBL1946187	21124461	CHRFAM7A	EXPERIMENTAL	-	-	CHRFAM7A
PI-103	9884685	PIK3CD|MTOR|PIK3R3|PIK3C2B|PIK3R4|PIK3CB|PIK3CA|PIK3R1|PIK3CG|PRKDC|PIK3C2A|PIK3C2G|PIK3R6|PIK3R5|PIK3C3|PIK3R2|C11orf73|CCDC81|CCDC83|CCDC89|CREBZF|EED|ME3|PICALM|SYTL2|MYC|CDKN2A|ABL1|ACACB|ACVR2A|ADAMTS18|AIFM3|AKAP4|AKAP6|ARAF|B3GALT6|BAP1|BRCC3|CACNA1F|CASK|CASP8|CBFA2T3|CDC25A|CDC34|CDK16|CIC|CIITA|CPAMD8|CSF3|CSF3R|CSNK1G3|CYP27B1|DAB1|DGKB|DUSP6|DYRK1B|ELAVL1|ERBB2|ERC1|FANCM|FER|FHIT|GAT…	EXPERIMENTAL	-	-	PIK3CD|MTOR|PIK3R3|PIK3C2B|PIK3R4|PIK3CB|PIK3CA|PIK3R1|PIK3CG|PIK3C2A|PIK3C2G|PIK3R6|PIK3R5|PIK3C3|PIK3R2	PRKDC|C11orf73|CCDC81|CCDC83|CCDC89|CREBZF|EED|ME3|PICALM|SYTL2|MYC|CDKN2A|ABL1|ACACB|ACVR2A|ADAMTS18|AIFM3|AKAP4|AKAP6|ARAF|B3GALT6|BAP1|BRCC3|CACNA1F|CASK|CASP8|CBFA2T3|CDC25A|CDC34|CDK16|CIC|CIITA|CPAMD8|CSF3|CSF3R|CSNK1G3|CYP27B1|DAB1|DGKB|DUSP6|DYRK1B|ELAVL1|ERBB2|ERC1|FANCM|FER|FHIT|GATA1|GLTSCR1|GRB7|HDAC1|HDAC6|HGF|HNRNPA2B1|HOXC13|IL17RD|IL6ST|IRF4|ITGA10|JAG2|JARID2|KDM6A|KIAA1549|MAGEB…
617-04-9	101798	MBL2	EXPERIMENTAL	-	-	MBL2
GR 125487	4284721	NAT1	EXPERIMENTAL	-	-		NAT1
FR236913	447546	ADA	EXPERIMENTAL	-	-	ADA
CAMOSTAT	2536	PRSS1	EXPERIMENTAL	-	-		PRSS1
BMS-690514	11349170	ERBB4|KDR|FLT4|EGFR|MET|FLT3|FLT1|ERBB2	CLINICAL_TRIALS	-	CANCER	ERBB4|KDR|EGFR|ERBB2	FLT4|MET|FLT3|FLT1
[125I]APELIN-13	25078060	APLNR	EXPERIMENTAL	-	-		APLNR
PHOSPHONOACETOHYDROXAMIC ACID	445375	ENO3	EXPERIMENTAL	-	-	ENO3
BENZYLAMINE	7504	PRSS1|PRSS2	EXPERIMENTAL	-	-	PRSS1|PRSS2
TEBANICLINE	3075702	CHRNB2|CHRNA4	EXPERIMENTAL	-	-		CHRNB2|CHRNA4
ACIVICIN	294641	MYC|TGM2	EXPERIMENTAL	-	-		MYC|TGM2
(N)METHANOCARBA-UTP	44309485	P2RY4	EXPERIMENTAL	-	-		P2RY4
STRYCHNINE	441071	CHRM3|CHRNA9|GLRA3|CHRM2|CHRNA10|CHRM4|CHRM1|AKR1B1P4|CHRM5	EXPERIMENTAL	-	-		CHRM3|CHRNA9|GLRA3|CHRM2|CHRNA10|CHRM4|CHRM1|AKR1B1P4|CHRM5
CAFFEIC ACID	689043	MIF	EXPERIMENTAL	-	-	MIF
A-317567	10200844	ASIC3|ASIC2	EXPERIMENTAL	-	-		ASIC3|ASIC2
BREQUINAR	57030	DHODH	EXPERIMENTAL	-	-	DHODH
CHEMBL410668	23400214	MAPK14	EXPERIMENTAL	-	-	MAPK14
BERUBICIN HCL	9874591	TOP2B|TOP2A	EXPERIMENTAL	-	-		TOP2B|TOP2A
CHEMBL592878	445723	PYGM	EXPERIMENTAL	-	-	PYGM
UNII-S08212J4ZR	17747460	HRH1|ADGRG3|HRH3	CLINICAL_TRIALS	-	-	HRH1|ADGRG3	HRH3
RAMIPRIL	5362129	CTGF|MMP2|ACE|TGFB1	APPROVED	Cardiology/Vascular disease	-	ACE	CTGF|MMP2|TGFB1
CHEMBL522579	10089048	MAPK14	EXPERIMENTAL	-	-	MAPK14
PERIFOSINE	148177	AKT3|PIK3CA|AKT1|AKT2	CLINICAL_TRIALS	-	CANCER	AKT1	AKT3|PIK3CA|AKT2
CHEMBL513056	25149519	HRH1|HRH2	EXPERIMENTAL	-	-		HRH1|HRH2
FLURAZEPAM	3393	GABRD|GABRR3|GABRG1|GABRA2|GABRA4|GABRB1|GABRB2|GABRA6|GABRA1|GABRG2|GABRP|PRL|GABRR1|GABRR2|GABRB3|GABRA5|GABRG3|GABRE|GABRA3|GABRQ	APPROVED	Neurology	-	GABRD|GABRR3|GABRG1|GABRA2|GABRA4|GABRB1|GABRB2|GABRA6|GABRA1|GABRG2|GABRP|GABRR1|GABRR2|GABRB3|GABRA5|GABRG3|GABRE|GABRA3|GABRQ	PRL
NE10575	9847474	FDPS	EXPERIMENTAL	-	-		FDPS
GIBBERELLIC ACID	6466	AADACL2	EXPERIMENTAL	-	-	AADACL2
UNII-4I67US2V8Q	52914971	OPRL1	CLINICAL_TRIALS	-	-		OPRL1
OXYBUTYNIN CHLORIDE	91505	CHRM3|CHRM2	APPROVED	Nephrology/Urology	-		CHRM3|CHRM2
PSN632408	11462546	GPR119	EXPERIMENTAL	-	-		GPR119
PRIDOPIDINE	9795739	DRD2	CLINICAL_TRIALS	-	-		DRD2
ACUMAPIMOD	11338127	MAPK14	EXPERIMENTAL	-	-		MAPK14
GAL-B5	25180495	GALR2|GALR1	EXPERIMENTAL	-	-		GALR2|GALR1
CHEMBL526479	11653652	BRAF	EXPERIMENTAL	-	-	BRAF
5-[(E)-(5-CHLORO-2-OXO-1,2-DIHYDRO-3H-INDOL-3-YLIDENE)METHYL]-N-[2-(DIETHYLAMINO)ETHYL]-2,4-DIMETHYL-1H-PYRROLE-3-CARBOXAMIDE	5329103	CAMK1G	EXPERIMENTAL	-	-	CAMK1G
GUANFACINE HYDROCHLORIDE	71401	ADRA2B|ADRA2C|ADRA2A	APPROVED	Cardiology/Vascular disease | Psychiatry/Psychology	-	ADRA2A	ADRA2B|ADRA2C
SECOBARBITAL	5193	GABRA2|GABRA4|GRIA2|GABRA6|GABRA1|GRIK2|GRIN1|GABRA5|CHRNA7|CHRNA4|GABRA3	APPROVED	Neurology	-	GABRA2|GABRA4|GRIA2|GABRA6|GABRA1|GRIK2|GRIN1|GABRA5|CHRNA7|CHRNA4|GABRA3
OXYPURINOL	135398752	XDH	CLINICAL_TRIALS	-	-	XDH
AVE2865	12148754	PYGL	EXPERIMENTAL	-	-	PYGL
SENICAPOC	216327	KCNN4	CLINICAL_TRIALS	-	-	KCNN4
1-N-ACETYL-BETA-D-GLUCOSAMINE	445382	PYGM|PYGL	EXPERIMENTAL	-	-	PYGM|PYGL
GALANTHAMINE HYDROBROMIDE	121587	ACHE	APPROVED	Neurology	-		ACHE
AP26113	57390074	ALK|EML4|NPM1|ROS1|EGFR|MET|FLT3	EXPERIMENTAL	-	-	ALK|EGFR	EML4|NPM1|ROS1|MET|FLT3
PF-04457845	24771824	FAAH	CLINICAL_TRIALS	-	-		FAAH
CHLORPROPAMIDE	2727	KCNJ10|KCNJ11|ABCC8|KCNJ1|G6PD	APPROVED	Endocrinology	-	KCNJ10|ABCC8|KCNJ1	KCNJ11|G6PD
TTA-A2	53317097	CACNA1G|CACNA1I	EXPERIMENTAL	-	-		CACNA1G|CACNA1I
SCH 202596	11758032	GALR1	EXPERIMENTAL	-	-		GALR1
IMIPENEM	104838	IL2	APPROVED	Immunology/Infectious disease	-		IL2
TREPROSTINIL DIOLAMINE	11179459	PTGIR	APPROVED	Cardiology/Vascular disease | Pulmonary/Respiratory disease	-		PTGIR
DA-5018	177286	SPR	EXPERIMENTAL	-	-	SPR
2-(1H-PYRAZOL-3-YL)-1H-BENZIMIDAZOLE	763936	AURKA	EXPERIMENTAL	-	-	AURKA
NDT9520492	10218379	C5AR1	EXPERIMENTAL	-	-		C5AR1
TAK-659	53252276	ZAP70|KDR|SYK|FLT3|JAK3	CLINICAL_TRIALS	-	CANCER		ZAP70|KDR|SYK|FLT3|JAK3
TALAZOPARIB TOSYLATE	135565654	PARP1|PARP2	CLINICAL_TRIALS	-	CANCER		PARP1|PARP2
ALKYL OMPT	56947064	LPAR3|LPAR1	EXPERIMENTAL	-	-		LPAR3|LPAR1
EC18	50902958	HCN4	CLINICAL_TRIALS	-	-		HCN4
ZIBOTENTAN	9910224	EDNRA|FGFR1|WHSC1L1|ASXL1|FER1L6|TMEM65|MYC	CLINICAL_TRIALS	-	CANCER	EDNRA	FGFR1|WHSC1L1|ASXL1|FER1L6|TMEM65|MYC
CHEMBL1093560	46866191	GRM1	EXPERIMENTAL	-	-		GRM1
CHEMBL133434	44354270	HMGCR	EXPERIMENTAL	-	-		HMGCR
D-AP4	1550579	GRM8	EXPERIMENTAL	-	-		GRM8
1-(5-TERT-BUTYL-2-METHYL-2H-PYRAZOL-3-YL)-3-(4-CHLORO-PHENYL)-UREA	446816	MAPK14	EXPERIMENTAL	-	-	MAPK14
ENTRECTINIB	25141092	NTRK1|ALK|EML4|NPM1|ROS1|NTRK2|ETV6|NTRK3	CLINICAL_TRIALS	-	CANCER		NTRK1|ALK|EML4|NPM1|ROS1|NTRK2|ETV6|NTRK3
ILOMASTAT	132519	ADAM17|ADAM28|ADAM9|MMP16|ADAM12|MMP26|MMP1|MMP3|MMP12|MMP17|MMP14|ADAM10|ACAN|MMP2|MMP15|MMP9	EXPERIMENTAL	-	-	ADAM28|MMP3|ACAN	ADAM17|ADAM9|MMP16|ADAM12|MMP26|MMP1|MMP12|MMP17|MMP14|ADAM10|MMP2|MMP15|MMP9
CHEMBL217068	11290116	BACE1	EXPERIMENTAL	-	-	BACE1
PU3	448965	HSP90AB1|HSP90AA1	EXPERIMENTAL	-	-	HSP90AB1|HSP90AA1
CHEMBL124718	5288215	AR	EXPERIMENTAL	-	-	AR
SPIRONOLACTONE	5833	CYP1B1|NR1I2|ADIPOQ|NR3C2|NR3C1|TNF|CTGF|ABCB1|CYP7B1|CYP11B2|PGR|CYP1A1|CYP1A2|SHBG|ACE|CACNG1|AR	APPROVED	Endocrinology | Cardiology/Vascular disease | Nephrology/Urology | Gastroenterology	-	NR3C2|NR3C1|CYP11B2|PGR|SHBG|CACNG1|AR	CYP1B1|NR1I2|ADIPOQ|TNF|CTGF|ABCB1|CYP7B1|CYP1A1|CYP1A2|ACE
QUINPIROLE	54562	HTR2B|DRD3|HTR1A|DRD4|DRD2|HTR2A|HTR2C	EXPERIMENTAL	-	-		HTR2B|DRD3|HTR1A|DRD4|DRD2|HTR2A|HTR2C
CC-115	58298318	MTOR|PRKDC	CLINICAL_TRIALS	-	CANCER		MTOR|PRKDC
S-PROPYLAMINE-L-CYSTEINE	23644529	ARG1	EXPERIMENTAL	-	-	ARG1
2577-90-4	736234	F2	EXPERIMENTAL	-	-	F2
METIPRANOLOL HYDROCHLORIDE	656682	ADRB2|ADRB1	APPROVED	Ophthalmology	-		ADRB2|ADRB1
PHENYLMALONIC ACID	75791	SRC	EXPERIMENTAL	-	-	SRC
SUFUGOLIX	3038517	GNRHR	EXPERIMENTAL	-	-		GNRHR
AM251	2125	GPR55|GPR18	EXPERIMENTAL	-	-		GPR55|GPR18
5-(NONYLOXY)TRYPTAMINE	1797	HTR1B	EXPERIMENTAL	-	-		HTR1B
PIPERLONGUMINE	637858	SVEP1|ZC3HC1|AATK|ACACA|ACOXL|ADAM17|ADAM22|ADAM28|ADAM29|ADAMTS20|ADARB2|ADCK4|ADHFE1|ADRBK2|AFF4|AKAP9|AKT2|ALDH7A1|ALS2|ARID1A|ARNT|ASPSCR1|ATIC|ATM|ATP10A|ATP13A5|ATR|ATRX|AURKB|AXIN1|AXIN2|BAI1|BAK1|BCAR1|BCL10|BCL11A|BCL9|BLK|BLM|BMP2K|BMPR2|BRCA2|BRIP1|BTRC|BUB1B|C15orf55|CAMK2B|CAMKV|CARD11|CASK|CATSPERB|CCND2|CCNT1|CDC42BPA|CDC42BPG|CDH1|CDK1|CDK18|CDKL1|CDKL2|CDKL5|CDKN1A|CDX2|CEBPA|CFI…	EXPERIMENTAL	-	-		SVEP1|ZC3HC1|AATK|ACACA|ACOXL|ADAM17|ADAM22|ADAM28|ADAM29|ADAMTS20|ADARB2|ADCK4|ADHFE1|ADRBK2|AFF4|AKAP9|AKT2|ALDH7A1|ALS2|ARID1A|ARNT|ASPSCR1|ATIC|ATM|ATP10A|ATP13A5|ATR|ATRX|AURKB|AXIN1|AXIN2|BAI1|BAK1|BCAR1|BCL10|BCL11A|BCL9|BLK|BLM|BMP2K|BMPR2|BRCA2|BRIP1|BTRC|BUB1B|C15orf55|CAMK2B|CAMKV|CARD11|CASK|CATSPERB|CCND2|CCNT1|CDC42BPA|CDC42BPG|CDH1|CDK1|CDK18|CDKL1|CDKL2|CDKL5|CDKN1A|CDX2|CEBPA|CFI…
GEMCITABINE HYDROCHLORIDE	60749	RRM2|RRM2B|RRM1|POLE|POLD1|POLA1	APPROVED	Oncology	LUNG|PANCREAS		RRM2|RRM2B|RRM1|POLE|POLD1|POLA1
MK-7123	9865554	CXCR2|CXCR1	EXPERIMENTAL	-	-		CXCR2|CXCR1
CHEMBL444422	1337	NOS3	EXPERIMENTAL	-	-	NOS3
MAZINDOL	4020	HTT|SLC6A3|NAT1|SLC6A2|SLC6A4	WITHDRAWN	-	-	SLC6A3|SLC6A2|SLC6A4	HTT|NAT1
VOXTALISIB	16123056	PIK3CD|MTOR|PIK3R3|PIK3CB|PIK3CA|PIK3R1|PIK3CG|PIK3R5|PIK3R2	EXPERIMENTAL	-	-		PIK3CD|MTOR|PIK3R3|PIK3CB|PIK3CA|PIK3R1|PIK3CG|PIK3R5|PIK3R2
AFD(R)	10904818	S1PR1|S1PR3|S1PR4	EXPERIMENTAL	-	-		S1PR1|S1PR3|S1PR4
RPR208707	445481	F10	EXPERIMENTAL	-	-	F10
RPR-260243	11466357	KCNH2	EXPERIMENTAL	-	-		KCNH2
RIBOCICLIB	44631912	NRAS|PIK3CA|CCND3|ESR1|CDK6|BRAF|CDKN2A|NOTCH1|CCND1|PGR|CCND2|KRAS|CDK4|RB1	APPROVED	Oncology	BREAST	CDK6|CDK4	NRAS|PIK3CA|CCND3|ESR1|BRAF|CDKN2A|NOTCH1|CCND1|PGR|CCND2|KRAS|RB1
CINACALCET HYDROCHLORIDE	156418	CASR	APPROVED	Endocrinology | Oncology	CLINICAL CANCER		CASR
3-NITRO-4-(2-OXO-PYRROLIDIN-1-YL)-BENZENESULFONAMIDE	3092847	CA2	EXPERIMENTAL	-	-	CA2
1030017-51-6	44450494	PTGDR2|PTGDR	EXPERIMENTAL	-	-		PTGDR2|PTGDR
BAH	2384	PRSS1	EXPERIMENTAL	-	-	PRSS1
FR230513	447341	ADA	EXPERIMENTAL	-	-	ADA
4-[4-(4-METHOXYPHENYL)-5-METHYL-1H-PYRAZOL-3-YL]BENZENE-1,3-DIOL	764764	PDK4	EXPERIMENTAL	-	-	PDK4
CHEMBL3360975	59251511	NR1H2	EXPERIMENTAL	-	-		NR1H2
MRS-1086	10813088	ADORA2A	EXPERIMENTAL	-	-		ADORA2A
EQUILIN	223368	HSD17B1	EXPERIMENTAL	-	-	HSD17B1
N-(5-BROMO-2-METHYLPYRIDIN-4-YL)ACETAMIDE	45480413	ACVRL1	CLINICAL_TRIALS	-	CANCER	ACVRL1
METHANTHELINE BROMIDE	5883	HRH2	WITHDRAWN	-	-		HRH2
MRS-1186	10065929	ADORA3	EXPERIMENTAL	-	-		ADORA3
URIDINE 5'-DIPHOSPHATE	6031	CMPK1|EXTL2|GPR17|GYG1|P2RY14|ABO|GLT6D1|B3GAT3|P2RY6|B3GAT1	EXPERIMENTAL	-	-	CMPK1|EXTL2|GYG1|ABO|GLT6D1|B3GAT3|B3GAT1	GPR17|P2RY14|P2RY6
SILVER ION	104755	AQP1	EXPERIMENTAL	-	-		AQP1
PYRAZINAMIDE	1046	NAT1|NAT2|SLCO1B1|MPO	APPROVED	Immunology/Infectious disease | Pulmonary/Respiratory disease	-		NAT1|NAT2|SLCO1B1|MPO
HYDROXYUREA	3657	RRM2|CP|EIF4E|DUSP1|ABCB1|CYP3A4|RRM2B|ABL1|DNTT|HRAS|RRM1|PTH|BLM|DNMT1	APPROVED	Hematology | Oncology	BLOOD	RRM1	RRM2|CP|EIF4E|DUSP1|ABCB1|CYP3A4|RRM2B|ABL1|DNTT|HRAS|PTH|BLM|DNMT1
CETILISTAT	9952916	PNLIP	CLINICAL_TRIALS	-	-		PNLIP
FIDARESTAT	160024	AKR1B1|AR	EXPERIMENTAL	-	-	AKR1B1|AR
BMS-911543	50922691	JAK1|JAK2|TYK2|JAK3	CLINICAL_TRIALS	-	CANCER		JAK1|JAK2|TYK2|JAK3
BETAMETHASONE SODIUM PHOSPHATE	65478	NR3C1	APPROVED	Dermatology/Plastic surgery | Immunology/Infectious disease	-		NR3C1
ZALOSPIRONE	163925	HTR1A	EXPERIMENTAL	-	-		HTR1A
GDC-0084	57384863	PTEN	CLINICAL_TRIALS	-	CANCER		PTEN
DY131	5497124	ESRRB	EXPERIMENTAL	-	-		ESRRB
FR 139317	107810	SPR|EDNRA	CLINICAL_TRIALS	-	-	SPR	EDNRA
BUFOTENINE	10257	HTR1D|HTR2A	EXPERIMENTAL	-	-		HTR1D|HTR2A
UNII-JCG5PW623C	44600763	PTGDR2|PTGDR	EXPERIMENTAL	-	-		PTGDR2|PTGDR
CHEMBL223873	44422489	LCK	EXPERIMENTAL	-	-	LCK
CHEMBL1163074	447377	EPRS	EXPERIMENTAL	-	-	EPRS
CARBOPLATIN	426756	TP73|MTHFR|CLCN6|MCL1|TIGD1|EIF4E2|PIK3CA|PDGFRA|CDKN1A|GCLC|EGFR|ABCB1|MET|NRG1|CDKN2A|ALDH1A1|PTEN|GSTP1|KRAS|CDK2|BRCA2|ATP7B|TP53|ALDH3A1|BRCA1|BIRC5|ENOSF1|SMAD4|BCL2|XRCC1|ERCC2|ETS2|DSCAM|SLC19A1|NF2|ATP7A	APPROVED	Oncology	OVARY|LUNG		TP73|MTHFR|CLCN6|MCL1|TIGD1|EIF4E2|PIK3CA|PDGFRA|CDKN1A|GCLC|EGFR|ABCB1|MET|NRG1|CDKN2A|ALDH1A1|PTEN|GSTP1|KRAS|CDK2|BRCA2|ATP7B|TP53|ALDH3A1|BRCA1|BIRC5|ENOSF1|SMAD4|BCL2|XRCC1|ERCC2|ETS2|DSCAM|SLC19A1|NF2|ATP7A
N-(3,5-DIMETHOXYPHENYL)IMIDODICARBONIMIDIC DIAMIDE	2730282	TYMS	EXPERIMENTAL	-	-	TYMS
N,N-DIMETHYLFORMAMIDE	6228	REN|CELA1	EXPERIMENTAL	-	-	REN|CELA1
7-HYDROXYSTAUROSPORINE	72271	LCK|MARK1|PRKCE|PRKCD|GSK3B|MAPK14|CDK1|CHEK1|DIABLO|MARK3|PDPK1|PRKCB|SLC2A4|PRKCA|BIRC5|PRKCG|CHEK2|XIAP	CLINICAL_TRIALS	-	CANCER	CHEK1|MARK3|PDPK1	LCK|MARK1|PRKCE|PRKCD|GSK3B|MAPK14|CDK1|DIABLO|PRKCB|SLC2A4|PRKCA|BIRC5|PRKCG|CHEK2|XIAP
LY377604	9849699	ADRB2|ADRB3|ADRB1	EXPERIMENTAL	-	-		ADRB2|ADRB3|ADRB1
NAPROXEN ETEMESIL	25170420	PTGS2|PTGS1	EXPERIMENTAL	-	-		PTGS2|PTGS1
LY 379268	10197984	GRM2|GRM6|GRM3	EXPERIMENTAL	-	-		GRM2|GRM6|GRM3
CHEMBL437348	44388028	SSTR1	EXPERIMENTAL	-	-		SSTR1
LIFITEGRAST	11965427	ITGAL|ICAM1|ITGB2	APPROVED	Ophthalmology	-	ITGAL	ICAM1|ITGB2
YK-4-279	44632017	KCNQ5|COL12A1|ARRDC1|C9orf169|C9orf37|CACNA1B|DPH7|EHMT1|ENTPD8|EXD3|FAM166A|MRPL41|NELFB|NOXA1|NRARP|NSMF|PNPLA7|RNF208|SLC34A3|TOR4A|TUBB4B|ZMYND19|STK4|ADNP|BCAS4|CEBPB|DPM1|FAM65C|KCNG1|MOCS3|PARD6B|PTPN1|RNF114|SLC9A8|SNAI1|SPATA2|TMEM189|TMEM189-UBE2V1|UBE2V1|ASXL1|ADK|ARID1A|BIRC6|BMPR1A|BRCA1|BRCA2|CACNB2|CAD|CASP3|CCR4|CHD5|CHL1|CIT|CNTRL|CPAMD8|CYFIP1|EHBP1|EIF4G1|FAM118A|FBXO43|GCK|GLY…	EXPERIMENTAL	-	-		KCNQ5|COL12A1|ARRDC1|C9orf169|C9orf37|CACNA1B|DPH7|EHMT1|ENTPD8|EXD3|FAM166A|MRPL41|NELFB|NOXA1|NRARP|NSMF|PNPLA7|RNF208|SLC34A3|TOR4A|TUBB4B|ZMYND19|STK4|ADNP|BCAS4|CEBPB|DPM1|FAM65C|KCNG1|MOCS3|PARD6B|PTPN1|RNF114|SLC9A8|SNAI1|SPATA2|TMEM189|TMEM189-UBE2V1|UBE2V1|ASXL1|ADK|ARID1A|BIRC6|BMPR1A|BRCA1|BRCA2|CACNB2|CAD|CASP3|CCR4|CHD5|CHL1|CIT|CNTRL|CPAMD8|CYFIP1|EHBP1|EIF4G1|FAM118A|FBXO43|GCK|GLY…
OCTOPAMINE	4581	TAAR1|F10	EXPERIMENTAL	-	-	F10	TAAR1
(3R)-4-[(3R)-3-AMINO-4-(2,4,5-TRIFLUOROPHENYL)BUTANOYL]-3-METHYL-1,4-DIAZEPAN-2-ONE	10450114	DPP4	EXPERIMENTAL	-	-	DPP4
ATORVASTATIN	60823	BGLAP|SOAT1|APOB|TFPI|HSPD1|AGTR1|CXCL10|MAPK10|FGF2|HMGCR|PPARD|ABCB1|CYP3A4|PIK3CG|PLAT|IL2RA|FAS|SLCO1B1|NOS1|LIPC|ITGAM|TGM2|CD40LG	APPROVED	Cardiology/Vascular disease	CLINICAL CANCER	HMGCR	BGLAP|SOAT1|APOB|TFPI|HSPD1|AGTR1|CXCL10|MAPK10|FGF2|PPARD|ABCB1|CYP3A4|PIK3CG|PLAT|IL2RA|FAS|SLCO1B1|NOS1|LIPC|ITGAM|TGM2|CD40LG
7BETA-HYDROXYCHOLESTEROL	473141	RORA	EXPERIMENTAL	-	-		RORA
ULCORT	31312	NR3C1	WITHDRAWN	-	-		NR3C1
N-[4-(2,4-DIMETHYL-THIAZOL-5-YL)-PYRIMIDIN-2-YL]-N',N'-DIMETHYL-BENZENE-1,4-DIAMINE	447962	CCNA2|CDK2	EXPERIMENTAL	-	-	CCNA2|CDK2
LEVOCETIRIZINE DIHYDROCHLORIDE	9955977	HRH1	APPROVED	Immunology/Infectious disease	-	HRH1
ROXINDOLE	219050	HTR1D|ADRA2B|HTR2B|DRD3|HTR1A|HTR1B|ADRA1A|DRD4|DRD2|HTR2A|HTR2C	EXPERIMENTAL	-	-		HTR1D|ADRA2B|HTR2B|DRD3|HTR1A|HTR1B|ADRA1A|DRD4|DRD2|HTR2A|HTR2C
INDOLE-3-BUTYRIC ACID	8617	HLA-A|TRAC|B2M	EXPERIMENTAL	-	-	HLA-A|TRAC|B2M
ISOFAGOMINE	447607	GBA	CLINICAL_TRIALS	-	-		GBA
NIMODIPINE	4497	CACNA1S|CACNB4|CACNA1D|NR3C2|AHR|ABCB1|SERPINE1|CFTR|CACNB2|CACNA1C|NTF3|CACNB3|FOS|NOS2|CACNB1|GFAP|CACNG1|CACNA1F	APPROVED	Cardiology/Vascular disease | Hematology | Neurology	-	CACNA1S|CACNB4|CACNA1D|NR3C2|AHR|CACNB2|CACNA1C|CACNB3|CACNB1|CACNG1|CACNA1F	ABCB1|SERPINE1|CFTR|NTF3|FOS|NOS2|GFAP
40312-34-3	855908	ADORA1|ADORA2A	CLINICAL_TRIALS	-	-	ADORA2A	ADORA1
BISOPROLOL	2405	ADRB1	APPROVED	Cardiology/Vascular disease	-	ADRB1
AT9283	135398495	GSK3B|STK17A|JAK2|ABL1|RET|FLT3|AURKB|YES1|TYK2|JAK3|AURKA|RPS6KA3|RPS6KA6	CLINICAL_TRIALS	-	CANCER	GSK3B|JAK2|ABL1|RET|AURKB|YES1|TYK2|JAK3|AURKA|RPS6KA3	STK17A|FLT3|RPS6KA6
IDOXURIDINE	5905	TGFB1	WITHDRAWN	-	-		TGFB1
AMPICILLIN	6249	CP|HMGB1	APPROVED	Immunology/Infectious disease	-		CP|HMGB1
CHEMBL211769	5288525	MIF	EXPERIMENTAL	-	-	MIF
2-PYRIDIN-4-YL-BENZO[H]CHROMEN-4-ONE	3163532	CFTR	EXPERIMENTAL	-	-		CFTR
DESULFATED GASTRIN-34	134687593	CCKBR	EXPERIMENTAL	-	-		CCKBR
GASTRIN-14	57339539	CCKBR	EXPERIMENTAL	-	-		CCKBR
ASPARAGINASE	5460875	NOTCH1|RB1|TYMSOS|TYMS	APPROVED	Oncology	BLOOD		NOTCH1|RB1|TYMSOS|TYMS
FLUDARABINE PHOSPHATE	30751	RRM2|RRM2B|RRM1|POLE|POLD1|POLA1	APPROVED	Oncology	BLOOD		RRM2|RRM2B|RRM1|POLE|POLD1|POLA1
ICLAPRIM	213043	DHFR	EXPERIMENTAL	-	-	DHFR
U46619	5311493	PTGER3|PTGFR|PTGER4|PTGDR2|PTGDR|PTGER2|TBXA2R|PTGER1	EXPERIMENTAL	-	-		PTGER3|PTGFR|PTGER4|PTGDR2|PTGDR|PTGER2|TBXA2R|PTGER1
LAPAQUISTAT ACETATE	9874248	HMGCR|FDFT1	CLINICAL_TRIALS	-	-	HMGCR|FDFT1
PYRAZOLONE, 1	24776341	FPR2	EXPERIMENTAL	-	-		FPR2
MOSAPRIDE	119584	NAT1|HTR3A	CLINICAL_TRIALS	-	-		NAT1|HTR3A
ACEPROMAZINE	6077	HTR1A|ADRA1B|DRD1|ADRA1A|DRD2|HTR2A	EXPERIMENTAL	-	-	HTR1A|ADRA1B|DRD1|ADRA1A|DRD2|HTR2A
IRINOTECAN HCL )TRIHYDRATE)	23581792	TOP1	EXPERIMENTAL	-	-		TOP1
9-BUTYL-8-(4-METHOXYBENZYL)-9H-PURIN-6-AMINE	5289227	HSP90AA1	EXPERIMENTAL	-	-	HSP90AA1
RONACALERET	10345214	CASR	CLINICAL_TRIALS	-	-	CASR
TIVANTINIB	11494412	MET	CLINICAL_TRIALS	-	CANCER	MET
SB-649868	25195495	HCRTR1|HCRTR2	CLINICAL_TRIALS	-	-	HCRTR1	HCRTR2
FATOSTATIN	1889993	PNCK|SLC6A8|SRPK3|TRIP11	EXPERIMENTAL	-	-		PNCK|SLC6A8|SRPK3|TRIP11
1140909-48-3	25102846	KDR|MET	APPROVED	Oncology	THYROID		KDR|MET
M-CRESOL	342	INS	EXPERIMENTAL	-	-	INS
MK-0773	11950726	AR	EXPERIMENTAL	-	-		AR
DESERPIDINE	8550	SLC18A2|ACE	WITHDRAWN	-	-	SLC18A2|ACE
AMRUBICIN HYDROCHLORIDE	114897	TOP2A	CLINICAL_TRIALS	-	CANCER		TOP2A
YOHIMBINE	8969	HTR1D|ADRA2B|HTR2B|HTR1F|DRD3|ADRA2C|HTR1A|HTR1B|HTR1E|ABCB1|HTR5A|ADRA2A|DRD2|KCNJ1|HTR2A|SERPINA3|CYP2D6|HTR2C	CLINICAL_TRIALS	-	-	HTR1D|ADRA2B|HTR2B|DRD3|ADRA2C|HTR1A|HTR1B|ADRA2A|DRD2|KCNJ1|HTR2A|HTR2C	HTR1F|HTR1E|ABCB1|HTR5A|SERPINA3|CYP2D6
ESTROPIPATE	5284555	ESR1	APPROVED	Endocrinology | Musculoskeletal | Obstetrics/Gynecology	-		ESR1
GALLIUM NITRATE	61635	BGLAP|RRM2|IL1B|IL6|ATP6V1B2|RRM2B|RRM1|PTH|TGFB1	WITHDRAWN	-	-	BGLAP|RRM2|IL1B|ATP6V1B2	IL6|RRM2B|RRM1|PTH|TGFB1
1-DODECANESULFONIC ACID	15192	BCHE	EXPERIMENTAL	-	-	BCHE
POBILUKAST	60842	CYSLTR2|CYSLTR1	EXPERIMENTAL	-	-		CYSLTR2|CYSLTR1
PJ34	4858	PARP3|PARP15|EEF2	EXPERIMENTAL	-	-	PARP3|PARP15|EEF2
SECRETIN, PORCINE	53395952	SCTR	WITHDRAWN	-	-		SCTR
FOSAPREPITANT DIMEGLUMINE	135564864	SPR	APPROVED	Gastroenterology | Oncology	-		SPR
2-MESATP	5310983	P2RY13|P2RY1|P2RY6|P2RY11	EXPERIMENTAL	-	-		P2RY13|P2RY1|P2RY6|P2RY11
(2S)-2-(4-CHLOROPHENYL)-2-[4-(1H-PYRAZOL-4-YL)PHENYL]ETHANAMINE	15602982	PKIA|PRKACA	EXPERIMENTAL	-	-	PKIA|PRKACA
CHEMBL239857	16040323	BACE1	EXPERIMENTAL	-	-	BACE1
MECLINERTANT	119192	NTSR2|NTSR1	CLINICAL_TRIALS	-	CANCER	NTSR1	NTSR2
6-ETHYL-5-PHENYLPYRIMIDINE-2,4-DIAMINE	93114	TYMS	EXPERIMENTAL	-	-	TYMS
VER-49009	4369536	HSP90AA1	EXPERIMENTAL	-	-	HSP90AA1
[1-PHOSPHONO-2-(PYRIDIN-2-YLAMINO)ETHYL]PHOSPHONIC ACID	406401	FDPS	EXPERIMENTAL	-	-		FDPS
A1120	25138295	RBP4	EXPERIMENTAL	-	-		RBP4
3-N-{[3-(5-METHOXYPYRIDIN-3-YL)PHENYL]METHYL}PYRIDINE-2,3-DIAMINE	11500493	BACE1	EXPERIMENTAL	-	-	BACE1
118101-09-0	5311201	CCKBR	EXPERIMENTAL	-	-		CCKBR
ENMD-981693	16041424	FGR|LCK|FGFR3|PDGFRA|KDR|PDGFRB|FGFR4|FYN|FRK|BLK|FGFR1|LYN|FGFR2|FLT3|YES1|HCK|SRC|AURKA|SRMS	EXPERIMENTAL	-	-		FGR|LCK|FGFR3|PDGFRA|KDR|PDGFRB|FGFR4|FYN|FRK|BLK|FGFR1|LYN|FGFR2|FLT3|YES1|HCK|SRC|AURKA|SRMS
688-73-3	3032732	NCOA2|RXRA	EXPERIMENTAL	-	-	NCOA2|RXRA
CHEMBL273822	5288859	CA2	EXPERIMENTAL	-	-	CA2
AR-C67085	5310954	P2RY12|P2RY11	EXPERIMENTAL	-	-		P2RY12|P2RY11
SPIRAPRIL	5311447	ACE	WITHDRAWN	-	-	ACE
TC-2403-12	5310967	CHRNB2|CHRNA4	EXPERIMENTAL	-	-		CHRNB2|CHRNA4
4-CUMYLPHENOL	11742	ESRRG	EXPERIMENTAL	-	-	ESRRG
GSK1059615	23582824	PIK3CD|PIK3R3|PIK3CB|PIK3CA|PIK3R1|PIK3CG|PIK3R5|PIK3R2	CLINICAL_TRIALS	-	CANCER	PIK3CG	PIK3CD|PIK3R3|PIK3CB|PIK3CA|PIK3R1|PIK3R5|PIK3R2
ZOPTARELIN DOXORUBICIN	16134409	GNRHR	EXPERIMENTAL	-	-		GNRHR
OXYMETHOLONE	5281034	NPPB|PLG|EPO|AR	APPROVED	Hematology	-	NPPB|AR	PLG|EPO
CYPROTERONE ACETATE	9880	PAEP|ADRA1D|AR	CLINICAL_TRIALS	-	-		PAEP|ADRA1D|AR
AZD-7624	25143624	MAPK14	EXPERIMENTAL	-	-		MAPK14
BMS-561392	9847838	ADAM17	EXPERIMENTAL	-	-	ADAM17
MRS 1523	3661570	ADORA3|ADORA1|ADORA2B|ADORA2A	EXPERIMENTAL	-	-		ADORA3|ADORA1|ADORA2B|ADORA2A
OSEMOZOTAN	198747	HTR1A	EXPERIMENTAL	-	-		HTR1A
FAMITINIB	16662431	PDGFRA|KIT|KDR|PDGFRB|FLT4|FLT3|FLT1	CLINICAL_TRIALS	-	CANCER		PDGFRA|KIT|KDR|PDGFRB|FLT4|FLT3|FLT1
EPINEPHRINE	5816	TPM3|ADRA2B|GHRL|HYAL2|PIK3CB|ADRA2C|MAPK10|CAST|ADRB2|ADRA1B|ADRA1A|ADRB3|TNFRSF11B|ADRA2A|ADRB1|SLC2A4|ADRA1D	APPROVED	Trauma/Emergency medicine	-	ADRB2|ADRA1A|ADRB1	TPM3|ADRA2B|GHRL|HYAL2|PIK3CB|ADRA2C|MAPK10|CAST|ADRA1B|ADRB3|TNFRSF11B|ADRA2A|SLC2A4|ADRA1D
L-NORLEUCINE	21236	PTH|PAH|HNF1A	CLINICAL_TRIALS	-	-	PTH|PAH|HNF1A
APOPTONE	42611099	AR	CLINICAL_TRIALS	-	CANCER		AR
OMEPRAZOLE	4594	CXCL8|HEXB|CSF2|TNF|VIP|TAC1|CYP3A4|CYP2C19|GSTP1|ATP4B|HDC|ATP4A|G6PD	APPROVED	Gastroenterology	-	ATP4A	CXCL8|HEXB|CSF2|TNF|VIP|TAC1|CYP3A4|CYP2C19|GSTP1|ATP4B|HDC|G6PD
MITEMCINAL	6918267	MLNR	CLINICAL_TRIALS	-	-	MLNR
MSX-122	11687907	CXCR4	CLINICAL_TRIALS	-	CANCER	CXCR4
TUG-770	66553168	FFAR1	EXPERIMENTAL	-	-		FFAR1
IMMUCILLIN G	135445969	PNP	EXPERIMENTAL	-	-	PNP
QUERCETIN	5280343	PRKCZ|PIK3CD|PIK3R3|PKN2|PIK3C2B|CD34|APOB|XDH|PRKD3|PRKCE|HIBCH|STK17B|PRKCD|PIK3R4|PIK3CB|PRKCI|PIK3CA|UGT3A1|PIK3R1|CDC25C|PIM1|PIK3CG|GSR|PKN3|ABL1|PRKCQ|ATP5C1|PIK3C2A|PIK3C2G|ATP5B|PRKD1|PRKCH|CYP19A1|CYP1A1|PRKCB|MAPK3|PIK3R6|PIK3R5|PRKCA|PIK3C3|ATP5A1|MBP|PKN1|PIK3R2|PRKD2|BAX|PRKCG|HCK|E2F1|GABPA	CLINICAL_TRIALS	-	-	PRKCZ|PIK3CD|PIK3R3|PKN2|PIK3C2B|PRKD3|PRKCE|HIBCH|STK17B|PRKCD|PIK3R4|PIK3CB|PRKCI|PIK3CA|UGT3A1|PIK3R1|PIM1|PIK3CG|PKN3|PRKCQ|ATP5C1|PIK3C2A|PIK3C2G|ATP5B|PRKD1|PRKCH|PRKCB|PIK3R6|PIK3R5|PRKCA|PIK3C3|ATP5A1|PKN1|PIK3R2|PRKD2|PRKCG|HCK	CD34|APOB|XDH|CDC25C|GSR|ABL1|CYP19A1|CYP1A1|MAPK3|MBP|BAX|E2F1|GABPA
CHEMBL550795	11544170	SGK1	EXPERIMENTAL	-	-	SGK1
SEPTIDE	119137	TACR1	EXPERIMENTAL	-	-		TACR1
LEVOMILNACIPRAN	6917779	SLC6A3|SLC6A2|SLC6A4	APPROVED	Musculoskeletal	-	SLC6A2|SLC6A4	SLC6A3
SSR 240612	44235958	BDKRB1	EXPERIMENTAL	-	-		BDKRB1
NIZATIDINE	3033637	HRH2|TAC1	APPROVED	Gastroenterology	-	HRH2	TAC1
BIRICODAR	3037617	ABCB1|ABCC1	CLINICAL_TRIALS	-	CANCER	ABCC1	ABCB1
CHEMBL3342370	86277841	GPR39	EXPERIMENTAL	-	-		GPR39
3,5-DINITROCATECHOL	3870203	COMT	EXPERIMENTAL	-	-	COMT
LANEPITANT	3086681	TACR1	EXPERIMENTAL	-	-		TACR1
MLS000564806	3516032	ALPK1|CSNK1G3|DHFR|ESR2|ISG15|KAT6B|MAP2K4|MSH3|RASGRF1|RASGRF2|RHPN2|RIPK2|SMAD4|TFE3|BRAF	EXPERIMENTAL	-	-		ALPK1|CSNK1G3|DHFR|ESR2|ISG15|KAT6B|MAP2K4|MSH3|RASGRF1|RASGRF2|RHPN2|RIPK2|SMAD4|TFE3|BRAF
5-HYDROXYPENTANOIC ACID	25945	ALAD	EXPERIMENTAL	-	-	ALAD
ESTRAMUSTINE PHOSPHATE	259329	PZP	APPROVED	Oncology	PROSTATE		PZP
MLN8054	11712649	AURKB|AURKA	CLINICAL_TRIALS	-	CANCER	AURKA	AURKB
ROFECOXIB	5090	CPT2|PTGS2|IL10|GHRL|ELN|HSPB1|PTGS1|BIRC5|BAX	WITHDRAWN	-	-	PTGS2|ELN	CPT2|IL10|GHRL|HSPB1|PTGS1|BIRC5|BAX
SR-146131	9852833	CCKAR	EXPERIMENTAL	-	-		CCKAR
TOCAINIDE	38945	SCN5A	WITHDRAWN	-	-	SCN5A
167869-21-8	4713	BGLAP|CD55|GCG|NEUROD1|FGFR3|MAPK10|PLG|MYC|NR5A1|HRAS|MUC2|ADM|CDKN1B|VDR|NR4A1|MDM2|PTPN11|FLT3|SLC2A4|ERBB2|KRT19|BIRC5|DSG1|CGB5	EXPERIMENTAL	-	-		BGLAP|CD55|GCG|NEUROD1|FGFR3|MAPK10|PLG|MYC|NR5A1|HRAS|MUC2|ADM|CDKN1B|VDR|NR4A1|MDM2|PTPN11|FLT3|SLC2A4|ERBB2|KRT19|BIRC5|DSG1|CGB5
CILOBRADINE	9869877	HCN3|HCN1|HCN4|HCN2	CLINICAL_TRIALS	-	-		HCN3|HCN1|HCN4|HCN2
LY-510929	9890585	PPARG|PPARA	EXPERIMENTAL	-	-		PPARG|PPARA
CHEMBL423417	447360	F10	EXPERIMENTAL	-	-	F10
CHEMBL315984	9953766	ADORA3	EXPERIMENTAL	-	-		ADORA3
GLYCOPYRRONIUM BROMIDE	11693	ADRB2	CLINICAL_TRIALS	-	-		ADRB2
PHENYLEPHRINE HYDROCHLORIDE	5284443	ADRA1B|ADRA1A	APPROVED	Otolaryngology	-		ADRA1B|ADRA1A
BICALUTAMIDE	2375	CFLAR|FST|VDR|KMT2D|CDH1|CYP2B6|BAX|KLK3|AR	APPROVED	Oncology	PROSTATE	AR	CFLAR|FST|VDR|KMT2D|CDH1|CYP2B6|BAX|KLK3
ALRESTATIN	2120	AKR1B1	EXPERIMENTAL	-	-	AKR1B1
ALPROSTADIL	5280723	CATSPER4|THPO|PTGER4|F2R|CATSPER3|EDN1|CATSPER1|A2M|PTGDR|PTGER2|CATSPER2|PTGER1|THBD|CD40LG	APPROVED	Cardiology/Vascular disease	-	PTGER2|PTGER1	CATSPER4|THPO|PTGER4|F2R|CATSPER3|EDN1|CATSPER1|A2M|PTGDR|CATSPER2|THBD|CD40LG
ENDOMORPHIN 1	5311080	OPRD1|OPRM1	EXPERIMENTAL	-	-		OPRD1|OPRM1
BELAPERIDONE	184841	DRD4	EXPERIMENTAL	-	-	DRD4
SB-236057	5311426	HTR1B	EXPERIMENTAL	-	-		HTR1B
AZD 9272	9838729	GRM1	EXPERIMENTAL	-	-	GRM1
SELINEXOR	71481097	XPO1	CLINICAL_TRIALS	-	CANCER		XPO1
NALORPHINE	5284595	OPRD1|OPRM1|OPRK1	EXPERIMENTAL	-	-		OPRD1|OPRM1|OPRK1
CLONIDINE HYDROCHLORIDE	20179	ADRA2B|ADRA2C|ADRA2A	APPROVED	Cardiology/Vascular disease | Pain management | Psychiatry/Psychology	-		ADRA2B|ADRA2C|ADRA2A
CHLORFENAC	6805	ADORA3|ADORA1|ADORA2B|ADORA2A	EXPERIMENTAL	-	-		ADORA3|ADORA1|ADORA2B|ADORA2A
1,4-DITHIO-ALPHA-D-GLUCOPYRANOSE	445237	AMY2B	EXPERIMENTAL	-	-	AMY2B
DOXAZOSIN	3157	ADRA1B|ADRA1A|ADRA1D	APPROVED	Nephrology/Urology | Cardiology/Vascular disease	CLINICAL CANCER	ADRA1B|ADRA1A|ADRA1D
MEXILETINE	4178	SCN5A|AHR|TAC1|SCN4A|CYP2D6	APPROVED	Cardiology/Vascular disease	-	SCN5A|AHR	TAC1|SCN4A|CYP2D6
CORTISONE ACETATE	5745	NR3C1|CYP3A7	APPROVED	Endocrinology | Musculoskeletal | Dermatology/Plastic surgery | Immunology/Infectious disease | Ophthalmology | Pulmonary/Respiratory disease | Hematology | Oncology | Nephrology/Urology | Gastroenterology	-	NR3C1	CYP3A7
SENKTIDE	108147	TACR3	EXPERIMENTAL	-	-		TACR3
ALPHA-D-FUCOSE	444200	LTF	EXPERIMENTAL	-	-	LTF
EDARAVONE	4021	BCL2	APPROVED	Musculoskeletal	-	BCL2
14346-24-8	98614	CHEK1	EXPERIMENTAL	-	-	CHEK1
ROGARATINIB	71611869	FGFR3|FGFR4|FGFR1|FGFR2	EXPERIMENTAL	-	-		FGFR3|FGFR4|FGFR1|FGFR2
KETAMINE	3821	GRIN3A|GRIN2B|GRIN2A|GRIN2C	APPROVED	Pain management	-	GRIN3A	GRIN2B|GRIN2A|GRIN2C
OXAMIC ACID	974	LDHA|LDHB	EXPERIMENTAL	-	-	LDHA|LDHB
EMIXUSTAT HYDROCHLORIDE	60162270	RPE65	CLINICAL_TRIALS	-	-		RPE65
XL647	10458325	KDR|EGF|FLT4|EGFR|MET|EPHB4|FLT1|ERBB2	CLINICAL_TRIALS	-	CANCER	KDR|EGF|FLT4|EGFR|EPHB4|FLT1|ERBB2	MET
SU-4984	5941540	FGFR1|FGFR2	EXPERIMENTAL	-	-	FGFR1|FGFR2
TRIAMCINOLONE	31307	SLC2A1|CD1A|BCHE|FGF2|NR3C1|LPL|ANXA1|MMP1|SERPINA6|TGFB1|APOE|G6PD	APPROVED	Immunology/Infectious disease | Dermatology/Plastic surgery	CLINICAL CANCER	ANXA1|SERPINA6	SLC2A1|CD1A|BCHE|FGF2|NR3C1|LPL|MMP1|TGFB1|APOE|G6PD
CLOFEDANOL	2795	HRH1	WITHDRAWN	-	-	HRH1
METHYLDOPA	38853	ADRA2B|ADRA2C|ADRA2A|MMP9|COMT	APPROVED	Cardiology/Vascular disease	-	ADRA2A	ADRA2B|ADRA2C|MMP9|COMT
HELIETTIN	119066	GAPDHS	EXPERIMENTAL	-	-	GAPDHS
GALLIC ACID	370	CA1	CLINICAL_TRIALS	-	-		CA1
COLESTID	3084661	LDLR	APPROVED	Hematology	-		LDLR
R112	9904854	FCER1A|FCER1G|SYK|MS4A2	EXPERIMENTAL	-	-		FCER1A|FCER1G|SYK|MS4A2
2-(1,3-BENZODIOXOL-5-YL)-5-[(3-FLUORO-4-METHOXYBENZYL)SULFANYL]-1,3,4-OXADIAZOLE	2079916	GSK3B	EXPERIMENTAL	-	-	GSK3B
LIDORESTAT	157839	AKR1B1	EXPERIMENTAL	-	-	AKR1B1
CHEMBL469099	622262	PIK3CG	EXPERIMENTAL	-	-	PIK3CG
PIRETANIDE	4849	SLC12A2|SLC12A1	EXPERIMENTAL	-	-	SLC12A1	SLC12A2
SLV 320	9953065	ADORA3|ADORA1|ADORA2B|ADORA2A	CLINICAL_TRIALS	-	-	ADORA1	ADORA3|ADORA2B|ADORA2A
MPEP	3025961	GRM4	EXPERIMENTAL	-	-		GRM4
RELCOVAPTAN	60943	AVPR1B|OXTR|AVPR1A|AVPR2	EXPERIMENTAL	-	-		AVPR1B|OXTR|AVPR1A|AVPR2
CHEMBL151437	15663484	HMGCR	EXPERIMENTAL	-	-		HMGCR
QUINAGOLIDE	3086401	DRD2	CLINICAL_TRIALS	-	-	DRD2
CERIVASTATIN SODIUM	23663992	HMGCR	WITHDRAWN	-	-		HMGCR
INDANE-5-SULFONAMIDE	96876	CA2	EXPERIMENTAL	-	-	CA2
BAVISANT	16061509	HRH3	EXPERIMENTAL	-	-		HRH3
LEFRADAFIBAN	135565050	ITGA2B|ITGB3	CLINICAL_TRIALS	-	-	ITGA2B|ITGB3
LORVOTUZUMAB MERTANSINE	139033611	NCAM1	EXPERIMENTAL	-	-	NCAM1
HYDROXYCHLOROQUINE SULFATE	12947	TLR9|TLR7	APPROVED	Immunology/Infectious disease	-		TLR9|TLR7
2,5-DICHLORO-N-[5-METHOXY-7-(6-METHOXYPYRIDIN-3-YL)-1,3-BENZOXAZOL-2-YL]BENZENESULFONAMIDE	6102821	FBP1	EXPERIMENTAL	-	-	FBP1
SAPITINIB	11488320	EGFR|MET|ERBB3|ERBB2	CLINICAL_TRIALS	-	CANCER	EGFR|ERBB3|ERBB2	MET
AZM475271	5330175	ABL1|SRC	EXPERIMENTAL	-	-		ABL1|SRC
CIS-(1R,2S)-2-AMINO-1,2,3,4-TETRAHYDRONAPHTHALEN-1-OL	6420129	PNMT	EXPERIMENTAL	-	-	PNMT
9-HYDROXY ARISTOLOCHIC ACID	1941	PLA2G2E	EXPERIMENTAL	-	-	PLA2G2E
UNII-RFG3GJ6251	44467821	KDR|FLT4|FLT3|FLT1|AURKB	CLINICAL_TRIALS	-	CANCER	KDR|AURKB	FLT4|FLT3|FLT1
DIAMIDE 7	53233899	FPR1	EXPERIMENTAL	-	-		FPR1
TROMETAMOL	6503	VEGFA|AMD1|DCN|NEIL1|CANT1	EXPERIMENTAL	-	-	VEGFA|AMD1|DCN|NEIL1|CANT1
COMPOUND 56	2857	EGFR	EXPERIMENTAL	-	-		EGFR
ERITORAN	6912404	TLR4	CLINICAL_TRIALS	-	CANCER	TLR4
1-CYCLOHEXYL-N-{[1-(4-METHYLPHENYL)-1H-INDOL-3-YL]METHYL}METHANAMINE	16122612	ESRRA	EXPERIMENTAL	-	-	ESRRA
PHENOXODIOL	219100	CFLAR|TOP2B|CASP3|DKK1|TOP2A|SPHK1|SPHK2|XIAP|ENOX2	CLINICAL_TRIALS	-	CANCER	CFLAR|TOP2B|CASP3|DKK1|TOP2A|XIAP|ENOX2	SPHK1|SPHK2
N-MORPHOLINOMETHYL-3-BROMOPHENYLSUCCINIMIDE	3042607	SLC2A1|VIP	CLINICAL_TRIALS	-	-		SLC2A1|VIP
PARECOXIB	119828	PTGS2|LTF	CLINICAL_TRIALS	-	-	PTGS2|LTF
DONITRIPTAN	197706	HTR6|HTR1D|HTR1F|HTR1A|HTR1B|HTR1E|HTR5A|PTGDR2|HTR2A	EXPERIMENTAL	-	-		HTR6|HTR1D|HTR1F|HTR1A|HTR1B|HTR1E|HTR5A|PTGDR2|HTR2A
TRICIRIBINE	65399	AKT3|CTNNB1|AKT1|AKT2	CLINICAL_TRIALS	-	CANCER	AKT3|AKT1|AKT2	CTNNB1
MEXILETINE HYDROCHLORIDE	21467	SCN3A|SCN2A|SCN1A|SCN9A|SCN7A|SCN5A|SCN10A|SCN11A|SCN8A|SCN4A	APPROVED	Cardiology/Vascular disease	-		SCN3A|SCN2A|SCN1A|SCN9A|SCN7A|SCN5A|SCN10A|SCN11A|SCN8A|SCN4A
PH-709829	10107234	CHRNA7	EXPERIMENTAL	-	-		CHRNA7
WIN-55212-2	5311501	GLRA3|CNR1	EXPERIMENTAL	-	-		GLRA3|CNR1
TAK-637	9894349	SPR|TACR1	EXPERIMENTAL	-	-	SPR	TACR1
INDOMETHACIN	3715	PLA2G2A|FCGR3A|FCGR3B|PTGS2|NFE2L2|SAG|PPARG|CD86|AGTR1|AFP|FGF2|FST|GLO1|MYC|PTGS1|CYP2C19|TH|KCNQ1|ADM|BDNF|PTGDR2|ENO2|STAT6|DDIT3|PTGR2|TRPV1|SLC2A4|ACE|BIRC5|TYMS|KCNE1|ITGB2|GGT1|PPARA	APPROVED	Pain management | Musculoskeletal	CLINICAL CANCER	PLA2G2A|PTGS2|PPARG|GLO1|PTGS1|PTGDR2|PTGR2|PPARA	FCGR3A|FCGR3B|NFE2L2|SAG|CD86|AGTR1|AFP|FGF2|FST|MYC|CYP2C19|TH|KCNQ1|ADM|BDNF|ENO2|STAT6|DDIT3|TRPV1|SLC2A4|ACE|BIRC5|TYMS|KCNE1|ITGB2|GGT1
PRAVASTATIN	54687	APOB|ABCG2|IL2|HMGCR|ABCB1|CYP3A4|SLCO1B1|NOS1|MMP2|BAX	APPROVED	Cardiology/Vascular disease	CLINICAL CANCER	HMGCR	APOB|ABCG2|IL2|ABCB1|CYP3A4|SLCO1B1|NOS1|MMP2|BAX
BRD4770	72193870	ADK|ATM|ATR|BRIP1|CACNB2|CAMK1|CAMK2B|CASP3|CHD8|CLK1|CNTN6|CREBBP|CRP|DBF4|DCLK3|DYRK3|EEF2K|EML4|HERC2|HNF1A|HSPB8|INPP5D|JUNB|KAT6B|KDM6A|LIMK1|LRP1|LRP1B|MAPK8|MARK2|MTMR11|MYC|NOV|PEAK1|PPARGC1A|PRAME|PRKAA2|PRKCB|PTPRC|RET|ROR2|ROS1|SOX11|STAT6|STK16|TBX22|TCF12|TFDP1|TLE1|TOP2B|TRAF2|TRIM42|TRIP13|TSC2|TTK|TWF1|UNC13C|VPS13B|WNK1|ZNF643|ZNF668|AIM1|EPHB4|NOS2|POU2AF1|SIK2	EXPERIMENTAL	-	-		ADK|ATM|ATR|BRIP1|CACNB2|CAMK1|CAMK2B|CASP3|CHD8|CLK1|CNTN6|CREBBP|CRP|DBF4|DCLK3|DYRK3|EEF2K|EML4|HERC2|HNF1A|HSPB8|INPP5D|JUNB|KAT6B|KDM6A|LIMK1|LRP1|LRP1B|MAPK8|MARK2|MTMR11|MYC|NOV|PEAK1|PPARGC1A|PRAME|PRKAA2|PRKCB|PTPRC|RET|ROR2|ROS1|SOX11|STAT6|STK16|TBX22|TCF12|TFDP1|TLE1|TOP2B|TRAF2|TRIM42|TRIP13|TSC2|TTK|TWF1|UNC13C|VPS13B|WNK1|ZNF643|ZNF668|AIM1|EPHB4|NOS2|POU2AF1|SIK2
AZD-6918	11567474	NTRK1|NTRK2|NTRK3	CLINICAL_TRIALS	-	CANCER	NTRK1	NTRK2|NTRK3
MK-7246	45268455	PTGDR2	EXPERIMENTAL	-	-		PTGDR2
(-)-TERTATOLOL	23815478	HTR1A	EXPERIMENTAL	-	-		HTR1A
CHEMBL133455	10331436	HTR2B|HTR2A|HTR2C	EXPERIMENTAL	-	-		HTR2B|HTR2A|HTR2C
IFERANSERIN	6445539	HTR2A	CLINICAL_TRIALS	-	-		HTR2A
DICLOFOP	38687	ACACB	EXPERIMENTAL	-	-	ACACB
TRICHOSTATIN A	444732	HDAC1|HIST3H2A|HDAC4|BHLHE40|FHIT|TNFSF10|IL2|HDAC3|HDAC2|HDAC9|ABCB1|CYP3A4|PLAU|SFTPA1|BDNF|HIST4H4|HDAC7|CYP27B1|RB1|BLM|HDAC5|CDKN2D|BRD4|HDAC6|HDAC8|SLC25A5	EXPERIMENTAL	-	-	HDAC7|HDAC8	HDAC1|HIST3H2A|HDAC4|BHLHE40|FHIT|TNFSF10|IL2|HDAC3|HDAC2|HDAC9|ABCB1|CYP3A4|PLAU|SFTPA1|BDNF|HIST4H4|CYP27B1|RB1|BLM|HDAC5|CDKN2D|BRD4|HDAC6|SLC25A5
ETIDRONATE DISODIUM	23894	PLA2G2A|BGLAP	APPROVED	Musculoskeletal	-		PLA2G2A|BGLAP
CHEMBL3779993	25016538	TAAR1	EXPERIMENTAL	-	-		TAAR1
PINDOLOL	4828	HTR2B|HTR1A|ADRB2|HTR1B|ADRB1|HTR2A	APPROVED	Cardiology/Vascular disease	-	HTR1A|ADRB2|HTR1B|ADRB1	HTR2B|HTR2A
GEPIRONE	55191	HTR1A	CLINICAL_TRIALS	-	-	HTR1A
5-AMINO-6-CYCLOHEXYL-4-HYDROXY-2-ISOBUTYL-HEXANOIC ACID	6323244	CTSD|PTHLH	CLINICAL_TRIALS	-	CANCER	CTSD	PTHLH
ABAPERIDONE HYDROCHLORIDE	6918450	HTR1A|DRD2|HTR2A	EXPERIMENTAL	-	-	HTR1A|DRD2|HTR2A
CHEMBL125021	10132921	F2RL3	EXPERIMENTAL	-	-		F2RL3
PICIBANIL	640429	FCGR3A|FCGR3B|CD80|TNF|PLG	CLINICAL_TRIALS	-	CANCER		FCGR3A|FCGR3B|CD80|TNF|PLG
LOMITAPIDE MESYLATE	11274333	MTTP|P4HB	APPROVED	Hematology	-		MTTP|P4HB
NAPHTHO[1,2-D]THIAZOL-2-AMINE	94880	KCNN2|KCNN1|KCNN4	EXPERIMENTAL	-	-		KCNN2|KCNN1|KCNN4
LABETALOL HYDROCHLORIDE	71412	ADRA2B|ADRA2C|ADRB2|ADRA1B|ADRA1A|ADRB3|ADRA2A|ADRB1	APPROVED	Cardiology/Vascular disease	-		ADRA2B|ADRA2C|ADRB2|ADRA1B|ADRA1A|ADRB3|ADRA2A|ADRB1
NELFINAVIR	64143	TFAP2A|IL6|TLR4|AKT1	APPROVED	Immunology/Infectious disease	CLINICAL CANCER	AKT1	TFAP2A|IL6|TLR4
ALPHA,BETA-METHYLENE ATP	91557	NMNAT3	EXPERIMENTAL	-	-	NMNAT3
NISOXETINE	4500	SLC6A2	EXPERIMENTAL	-	-		SLC6A2
1-(5-CHLORO-2,4-DIMETHOXYPHENYL)-3-(5-CYANOPYRAZIN-2-YL)UREA	16122643	CHEK1	EXPERIMENTAL	-	-	CHEK1
(R)-PIA	93205	ADORA3|ADORA1|ADORA2B|ADORA2A	EXPERIMENTAL	-	-		ADORA3|ADORA1|ADORA2B|ADORA2A
AZD-6703	11373432	MAPK14	EXPERIMENTAL	-	-		MAPK14
BEXAROTENE	82146	RXRG|PPARG|NR1I2|RXRB|RXRA|MAPK8|TET2	APPROVED	Oncology	BLOOD	RXRG|RXRB|RXRA	PPARG|NR1I2|MAPK8|TET2
CARTEOLOL HYDROCHLORIDE	40127	ADRB2|ADRB3|ADRB1	APPROVED	Ophthalmology	-		ADRB2|ADRB3|ADRB1
JNJ-38877605	46911863	MET	CLINICAL_TRIALS	-	CANCER	MET
1-BENZYLIMIDAZOLE	77918	QPCT	EXPERIMENTAL	-	-	QPCT
CHEMBL46439	6420130	PNMT	EXPERIMENTAL	-	-	PNMT
CERITINIB	57379345	ALK|EML4|TSSK1B|NPM1|ROS1|FLT3|MAP2K1|IGF1R|INSR|SRC	APPROVED	Oncology	LUNG	ALK	EML4|TSSK1B|NPM1|ROS1|FLT3|MAP2K1|IGF1R|INSR|SRC
TRIMIPRAMINE MALEATE	5282318	HRH1|ADRA1B|NAT1|ADRA1A|DRD2|HTR2A|HTR2C	APPROVED	Psychiatry/Psychology	-		HRH1|ADRA1B|NAT1|ADRA1A|DRD2|HTR2A|HTR2C
CHEMBL58757	9927764	GABRA5	EXPERIMENTAL	-	-		GABRA5
CHEBI:39955	23645698	DPP4	EXPERIMENTAL	-	-	DPP4
DAIDZIN	107971	ALDH2	CLINICAL_TRIALS	-	-	ALDH2
BENZENESULFONAMIDE, 4-[(6-AMINO-4-PYRIMIDINYL)AMINO]-	2608	CDK2	EXPERIMENTAL	-	-	CDK2
CHEMBL326523	448971	HSP90AA1	EXPERIMENTAL	-	-	HSP90AA1
CHEMBL326651	448974	HSP90AA1	EXPERIMENTAL	-	-	HSP90AA1
2-CHLORO-ATP	162565	P2RY1	EXPERIMENTAL	-	-		P2RY1
MK-0731	11655511	KIF11	EXPERIMENTAL	-	-	KIF11
IMPROGAN	10058807	HRH4	EXPERIMENTAL	-	-		HRH4
DECANOIC ACID	2969	GPR84|GLTP|FURIN	EXPERIMENTAL	-	-	GLTP|FURIN	GPR84
SUNITINIB MALATE	6456015	PDGFRA|KIT|KDR|CSF1R|PDGFRB|FLT4|RET|FLT3|FLT1|AURKB	APPROVED	Oncology	PANCREAS|KIDNEY|STOMACH|INTESTINE	KIT|KDR|AURKB	PDGFRA|CSF1R|PDGFRB|FLT4|RET|FLT3|FLT1
319460-94-1	9934283	KDR|FLT4|FLT1	EXPERIMENTAL	-	-		KDR|FLT4|FLT1
RALFINAMIDE	5745207	SCN3A|SCN2A|SCN1A|SCN9A|SCN7A|SCN5A|SCN10A|SCN11A|GRIN3A|GRIN1|CACNA1B|GRIN2B|SCN8A|GRIN2A|SCN4A|GRIN2C|GRIN3B|GRIN2D|MAOB	CLINICAL_TRIALS	-	-	CACNA1B	SCN3A|SCN2A|SCN1A|SCN9A|SCN7A|SCN5A|SCN10A|SCN11A|GRIN3A|GRIN1|GRIN2B|SCN8A|GRIN2A|SCN4A|GRIN2C|GRIN3B|GRIN2D|MAOB
PROSTAGLANDIN D2	448457	PTGDR2|PTGDR	EXPERIMENTAL	-	-		PTGDR2|PTGDR
BECATECARIN	101524	TOP2B|TOP2A|TOP1	CLINICAL_TRIALS	-	CANCER		TOP2B|TOP2A|TOP1
TETRACHLORODECAOXIDE	3000391	MAEA|CD163	CLINICAL_TRIALS	-	-	MAEA|CD163
COMPOUND 15 (HAY ET AL., 2013)	72684073	BRD4	EXPERIMENTAL	-	-		BRD4
PPTN	42611190	P2RY14	EXPERIMENTAL	-	-		P2RY14
DIPYRIDAMOLE	3108	PDE4B|PDE1A|PDE6D|PDE6B|CXCL8|PDE5A|PDE4D|PDE8B|PDE6A|SLC29A1|PDE7B|PDE10A|SLC29A4|PDE1C|ABCB1|PDE7A|PDE6C|PDE3B|PDE2A|PDE6H|PDE3A|PDE1B|PDE8A|ABCC1|SLC2A4|PDE6G|PDE4A|PDE4C|ADA|PDE9A	APPROVED	Hematology	CLINICAL CANCER	PDE5A|PDE10A|PDE4A|ADA	PDE4B|PDE1A|PDE6D|PDE6B|CXCL8|PDE4D|PDE8B|PDE6A|SLC29A1|PDE7B|SLC29A4|PDE1C|ABCB1|PDE7A|PDE6C|PDE3B|PDE2A|PDE6H|PDE3A|PDE1B|PDE8A|ABCC1|SLC2A4|PDE6G|PDE4C|PDE9A
ASN 04450772	3188786	GPR17	EXPERIMENTAL	-	-		GPR17
1187431-43-1	50992434	MAP2K1|MAP2K2	APPROVED	Oncology	SKIN		MAP2K1|MAP2K2
ACETYLCHOLINE CHLORIDE	6060	CHRM3	APPROVED	Ophthalmology	-		CHRM3
FURTRETHONIUM	10938	CHRM3|CHRM2|CHRM4|CHRM1	EXPERIMENTAL	-	-		CHRM3|CHRM2|CHRM4|CHRM1
CHEMBL427896	24812720	HSD11B1	EXPERIMENTAL	-	-	HSD11B1
LYSERGOL	14987	HTR1D|HTR1B|HTR1E	EXPERIMENTAL	-	-		HTR1D|HTR1B|HTR1E
RALOXIFENE HYDROCHLORIDE	54900	PRL|ESR2	APPROVED	Musculoskeletal | Oncology	CLINICAL CANCER		PRL|ESR2
GDC-0068	24788740	AKT3|PIK3CA|PRKG1|PTEN|KRAS|AKT1|ERBB2|AKT2	CLINICAL_TRIALS	-	CANCER	AKT3|AKT1|AKT2	PIK3CA|PRKG1|PTEN|KRAS|ERBB2
SODIUM 4-AMINOSALICYLATE	2724368	PTGS2|PTGS1	WITHDRAWN	-	-		PTGS2|PTGS1
METHYLPREDNISOLONE	6741	CD80|CXCL10|IL5|NR3C1|ABCB1|MYC|ANXA1|IL2RA|BDNF|IFNG|TP53|BCL2|ITGB2	APPROVED	Ophthalmology | Immunology/Infectious disease | Gastroenterology | Nephrology/Urology | Hematology | Dermatology/Plastic surgery | Endocrinology | Neurology | Pulmonary/Respiratory disease | Musculoskeletal	CLINICAL CANCER	NR3C1|ANXA1	CD80|CXCL10|IL5|ABCB1|MYC|IL2RA|BDNF|IFNG|TP53|BCL2|ITGB2
SULFATINIB	52920501	KDR|FLT4|FGFR1|FLT1	CLINICAL_TRIALS	-	CANCER		KDR|FLT4|FGFR1|FLT1
316173-57-6	10668061	ADORA3|ADORA1|ADORA2B|ADORA2A	CLINICAL_TRIALS	-	-		ADORA3|ADORA1|ADORA2B|ADORA2A
NANDROLONE DECANOATE	9677	AR	APPROVED	Hematology | Nephrology/Urology	-	AR
DENINTUZUMAB MAFODOTIN	86278355	CD19	EXPERIMENTAL	-	-	CD19
CHEMBL594840	447249	GRIA2	EXPERIMENTAL	-	-	GRIA2
TAMSULOSIN HYDROCHLORIDE	5362376	ADRA1B|ADRA1A	APPROVED	Nephrology/Urology	-		ADRA1B|ADRA1A
N-METHYL-N-NITROSOUREA	12699	NRAS|AFP|MYC|MGMT|HRAS|MAPK3|RARA|GFAP|GGT1	EXPERIMENTAL	-	-		NRAS|AFP|MYC|MGMT|HRAS|MAPK3|RARA|GFAP|GGT1
DEZOCINE	3033053	OPRM1|OPRK1	WITHDRAWN	-	-	OPRM1|OPRK1
GSK126	68210102	ARID1A|EZH2	EXPERIMENTAL	-	-		ARID1A|EZH2
SC-51322	9933831	PTGER3|PTGER1	EXPERIMENTAL	-	-		PTGER3|PTGER1
LUNACALCIPOL	10672195	VDR|CYP24A1	CLINICAL_TRIALS	-	-	VDR|CYP24A1
NEURACEQ	11501341	APP	EXPERIMENTAL	-	-	APP
ETHOPROPAZINE	3290	CHRM2|GRIN3A|CHRM1	WITHDRAWN	-	-	CHRM2|GRIN3A|CHRM1
DACOMITINIB	11511120	ERBB4|EGFR|MET|PTEN|ERBB3|ERBB2	CLINICAL_TRIALS	-	CANCER	ERBB4|EGFR|ERBB2	MET|PTEN|ERBB3
REGORAFENIB	11167602	EPHA2|NRAS|NTRK1|DDR2|VHL|RAF1|PIK3CA|PDGFRA|KIT|KDR|FBXW7|APC|PDGFRB|FLT4|FRK|EGFR|BRAF|FGFR1|TEK|ABL1|RET|FGFR2|KRAS|FLT1|MAPK11|ARAF	APPROVED	Oncology	STOMACH|INTESTINE|COLON|RECTUM	EPHA2|NTRK1|DDR2|RAF1|PDGFRA|KIT|KDR|PDGFRB|FLT4|FRK|BRAF|FGFR1|TEK|ABL1|RET|FGFR2|FLT1|MAPK11|ARAF	NRAS|VHL|PIK3CA|FBXW7|APC|EGFR|KRAS
DUMP	65063	TYMS	EXPERIMENTAL	-	-	TYMS
WZ4002	44607530	NRAS|ERBB4|ITK|EGFR|BLK|NUAK1|ERBB2|MAPK1|BTK	EXPERIMENTAL	-	-		NRAS|ERBB4|ITK|EGFR|BLK|NUAK1|ERBB2|MAPK1|BTK
53861-57-7	104625	BGLAP|F2|F10	EXPERIMENTAL	-	-	BGLAP|F2|F10
FEVIPIPRANT	23582412	PTGDR2	CLINICAL_TRIALS	-	-		PTGDR2
BROMFENAC	60726	PTGS2|PTGS1	APPROVED	Ophthalmology	-	PTGS2|PTGS1
PEXMETINIB	24765037	KDR|MAPK14|MAPK13|TEK|ABL1|MAPK12|MAPK11	EXPERIMENTAL	-	-		KDR|MAPK14|MAPK13|TEK|ABL1|MAPK12|MAPK11
SNS-032	3025986	CDK7|CDK9|CDK2	EXPERIMENTAL	-	-	CDK7|CDK9|CDK2
NAMINIDIL	158438	KCNJ11|ABCC8|KCNJ8|ABCC9	EXPERIMENTAL	-	-		KCNJ11|ABCC8|KCNJ8|ABCC9
BILOBALIDE	73581	GLRB|HTR3B|AKR1B1P4	CLINICAL_TRIALS	-	-		GLRB|HTR3B|AKR1B1P4
DIPHENYLPYRALINE	3103	HRH1|SLC6A3	WITHDRAWN	-	-	HRH1|SLC6A3
8-(6-BROMO-BENZO[1,3]DIOXOL-5-YLSULFANYL)-9-(3-ISOPROPYLAMINO-PROPYL)-ADENINE	6914564	HSP90AB1|HSP90AA1	EXPERIMENTAL	-	-	HSP90AB1|HSP90AA1
PHENYLBIGUANIDE	4780	HTR3B	EXPERIMENTAL	-	-		HTR3B
1-METHYLIMIDAZOLE	1390	MB	EXPERIMENTAL	-	-	MB
NIHP	10587912	ADRB2	EXPERIMENTAL	-	-		ADRB2
ALCLOMETASONE DIPROPIONATE	636374	NR3C1	APPROVED	Dermatology/Plastic surgery	-		NR3C1
DOBUTAMINE HYDROCHLORIDE	65324	ADRB2|ADRB1	APPROVED	Cardiology/Vascular disease	-		ADRB2|ADRB1
LUZINDOLE	122162	MTNR1A|MTNR1B	EXPERIMENTAL	-	-		MTNR1A|MTNR1B
BROMAZEPAM	2441	GABRD|GABRR3|GABRG1|GABRA2|GABRA4|GABRB1|GABRB2|GABRA6|GABRA1|GABRG2|GABRP|GABRR1|GABRR2|GABRB3|GABRA5|GABRG3|GABRE|GABRA3|GABRQ	CLINICAL_TRIALS	-	-	GABRD|GABRR3|GABRG1|GABRA2|GABRA4|GABRB1|GABRB2|GABRA6|GABRA1|GABRG2|GABRP|GABRR1|GABRR2|GABRB3|GABRA5|GABRG3|GABRE|GABRA3|GABRQ
BAY 60-7550	135564787	PDE2A	EXPERIMENTAL	-	-		PDE2A
SPIRAPRILAT	3033702	ACE	EXPERIMENTAL	-	-		ACE
UNII-K6W0IAP44B	447405	DTYMK	EXPERIMENTAL	-	-	DTYMK
ESTRADIOL BENZOATE	222757	SST|CAMK4|PRL|NPY|BDNF|GAL|SLC2A4|AR	EXPERIMENTAL	-	-		SST|CAMK4|PRL|NPY|BDNF|GAL|SLC2A4|AR
CHEMBL516921	22314173	LSS	EXPERIMENTAL	-	-		LSS
KU-0060648	11964036	PIK3CD|PIK3CB|PIK3CA|PIK3CG|PRKDC|ATM|BRAF|PDE4DIP	EXPERIMENTAL	-	-		PIK3CD|PIK3CB|PIK3CA|PIK3CG|PRKDC|ATM|BRAF|PDE4DIP
CAPTOPRIL	44093	DPP4|SST|SERPINE1|PIK3CG|GNRH1|LTA4H|CYP19A1|MMP2|NOS2|ACE|MYO9B|MMP9	APPROVED	Cardiology/Vascular disease	CLINICAL CANCER	LTA4H|MMP2|ACE|MMP9	DPP4|SST|SERPINE1|PIK3CG|GNRH1|CYP19A1|NOS2|MYO9B
DIGITOXIN	441207	ATP1A1|ATP1A2|ATP1A4|ATP1B1|ATP1B3|FXYD2|ATP1B2|ATP1A3	WITHDRAWN	-	-	ATP1A1	ATP1A2|ATP1A4|ATP1B1|ATP1B3|FXYD2|ATP1B2|ATP1A3
4-FLUOROBENZYLAMINE	67326	PRSS1	EXPERIMENTAL	-	-	PRSS1
EPACADOSTAT	135564890	IDO1	CLINICAL_TRIALS	-	CANCER		IDO1
BMS COMPOUND 4C	71655433	P2RY1	EXPERIMENTAL	-	-		P2RY1
DIETHYLDITHIOCARBAMATE	28343	TSHB|FH|CSF2|GNRH1|IFNA1|NTRK2|BDNF|GSTP1|BCL2|GGT1	EXPERIMENTAL	-	-		TSHB|FH|CSF2|GNRH1|IFNA1|NTRK2|BDNF|GSTP1|BCL2|GGT1
ABACAVIR	441300	HLA-B|HCP5|TNF|LTB|LST1	APPROVED	Immunology/Infectious disease	-		HLA-B|HCP5|TNF|LTB|LST1
METHYL-PIPERIDINO-PYRAZOLE	135484659	ESR1	EXPERIMENTAL	-	-		ESR1
TADALAFIL	110635	PDE11A|PDE5A|PDE4A	APPROVED	Cardiology/Vascular disease | Nephrology/Urology	CLINICAL CANCER	PDE11A|PDE5A|PDE4A
PLX-5622	52936034	CSF1R	EXPERIMENTAL	-	-		CSF1R
VIRODHAMINE	5712057	GPR55	EXPERIMENTAL	-	-		GPR55
CHOLINE	305	BCHE|PLD1|PCYT1A|ACHE|PLD2|PHOSPHO1|PCYT1B	APPROVED	Hematology | Diagnostic agent	-	BCHE|PLD1|PCYT1A|ACHE|PLD2|PHOSPHO1|PCYT1B
GOLVATINIB	16118392	KDR|EGFR|MET	EXPERIMENTAL	-	-		KDR|EGFR|MET
ZOTEPINE	5736	HTR6|HTR1D|ADRA2B|HRH1|DRD3|HTR1A|HTR1B|HTR1E|DRD4|DRD2|HTR2A|SERPINA3|SLC6A2|SLC6A4|HTR2C	CLINICAL_TRIALS	-	-		HTR6|HTR1D|ADRA2B|HRH1|DRD3|HTR1A|HTR1B|HTR1E|DRD4|DRD2|HTR2A|SERPINA3|SLC6A2|SLC6A4|HTR2C
MRS2950	73755158	P2RY1	EXPERIMENTAL	-	-		P2RY1
METHYPRYLON	4162	GABRD|GABRG1|GABRA2|GABRA4|GABRB1|GABRB2|GABRA6|GABRA1|GABRG2|GABRP|GABRB3|GABRA5|GABRG3|GABRE|GABRA3|GABRQ	WITHDRAWN	-	-	GABRA1	GABRD|GABRG1|GABRA2|GABRA4|GABRB1|GABRB2|GABRA6|GABRG2|GABRP|GABRB3|GABRA5|GABRG3|GABRE|GABRA3|GABRQ
JNJ-39393406	16755766	CHRNA7	CLINICAL_TRIALS	-	-		CHRNA7
CHOLESTYRAMINE	70695641	APOB|CYP27A1|LDLR	APPROVED	Hematology	-		APOB|CYP27A1|LDLR
ARMODAFINIL	9690109	SLC6A3	APPROVED	Neurology	-	SLC6A3
TRIMETHOPRIM	5578	DHFR|CYP2C8|CYP1A2|MPO|TYMS|G6PD	APPROVED	Immunology/Infectious disease	-	DHFR|TYMS	CYP2C8|CYP1A2|MPO|G6PD
WEDELOLACTONE	5281813	CBR1	EXPERIMENTAL	-	-		CBR1
LUCANTHONE	10180	TOP2B|APEX1|TOP2A|TOP1	CLINICAL_TRIALS	-	CANCER	TOP2B|APEX1|TOP2A|TOP1
TRAMADOL HYDROCHLORIDE	63013	OPRM1	APPROVED	Pain management	-		OPRM1
IMINO-TRYPTOPHAN	5599	DAO	EXPERIMENTAL	-	-	DAO
5-BROMO-N-(3-CHLORO-2-(4-(PROP-2-YNYL)PIPERAZIN-1-YL)PHENYL)FURAN-2-CARBOXAMIDE	44224261	MAPK10	EXPERIMENTAL	-	-	MAPK10
CLAVULANIC ACID	5280980	HLA-DQB1|FOLH1	APPROVED	Immunology/Infectious disease	-		HLA-DQB1|FOLH1
PROPARACAINE HYDROCHLORIDE	517321	SCN3A|SCN2A|SCN1A|SCN9A|SCN7A|SCN5A|SCN10A|SCN11A|SCN8A|SCN4A	APPROVED	Pain management | Ophthalmology	-		SCN3A|SCN2A|SCN1A|SCN9A|SCN7A|SCN5A|SCN10A|SCN11A|SCN8A|SCN4A
DIOSCIN	119245	CXCR3	EXPERIMENTAL	-	-		CXCR3
1,2,3-BENZENETRICARBOXYLIC ACID	11288	SLC25A1	EXPERIMENTAL	-	-		SLC25A1
TOREFORANT	23650961	HRH4	EXPERIMENTAL	-	-		HRH4
PYRIMETHAMINE	4993	IL2|DHFR|GSTP1|SLC47A1|G6PD|FAT2	APPROVED	Immunology/Infectious disease	CLINICAL CANCER	DHFR	IL2|GSTP1|SLC47A1|G6PD|FAT2
RO-31-4724	5487313	MMP1	EXPERIMENTAL	-	-	MMP1
PSB 1115	5311479	ADORA3|ADORA1|ADORA2B	EXPERIMENTAL	-	-		ADORA3|ADORA1|ADORA2B
NILUTAMIDE	4493	PRL|KLK3|AR	APPROVED	Oncology	PROSTATE	AR	PRL|KLK3
DEBROMOHYMENIALDISINE	135451156	CLK1|TNK2	EXPERIMENTAL	-	-	CLK1|TNK2
STX-681	4369414	CA2	EXPERIMENTAL	-	-	CA2
PCMBS	11136	P2RY12	EXPERIMENTAL	-	-		P2RY12
4-THIO-UTP	3033941	P2RY2	EXPERIMENTAL	-	-		P2RY2
4-BROMO-3-(CARBOXYMETHOXY)-5-(4-HYDROXYPHENYL)THIOPHENE-2-CARBOXYLIC ACID	9547958	PTPN1	EXPERIMENTAL	-	-	PTPN1
ALISPORIVIR	11513676	FKBP1A	CLINICAL_TRIALS	-	-	FKBP1A
ESTRADURIN	68579	ESR1|NOS1	WITHDRAWN	-	-		ESR1|NOS1
181468-88-2	9820766	NPY1R	EXPERIMENTAL	-	-	NPY1R
MASITINIB	10074640	FGFR3|PDGFRA|KIT|CSF1R|PDGFRB|FGFR1|LYN|PTK2|ABL1|FGFR2|HCK|SRC|SOX9|SOX17	CLINICAL_TRIALS	-	CANCER	FGFR3|PDGFRA|KIT|FGFR1|PTK2|FGFR2	CSF1R|PDGFRB|LYN|ABL1|HCK|SRC|SOX9|SOX17
AMPLIGEN	135537060	TLR3	CLINICAL_TRIALS	-	-		TLR3
PNU 99194A	119195	DRD3	EXPERIMENTAL	-	-	DRD3
4-[3-(DIBENZYLAMINO)PHENYL]-2,4-DIOXOBUTANOIC ACID	510684	PTPN1	EXPERIMENTAL	-	-	PTPN1
A-443654	10172943	AKT3|GSK3B|PIK3CA|PHKG1|PKIA|KRAS|CDC42BPB|AKT1|PRKACA|AKT2|STAG2	EXPERIMENTAL	-	-	GSK3B|PKIA|PRKACA|AKT2	AKT3|PIK3CA|PHKG1|KRAS|CDC42BPB|AKT1|STAG2
VS-5584	46912230	PIK3CD|MTOR|PIK3R3|PIK3CB|PIK3CA|PIK3R1|PIK3CG|PTEN|FLT3|PIK3R5|ERBB2|PIK3R2	CLINICAL_TRIALS	-	CANCER		PIK3CD|MTOR|PIK3R3|PIK3CB|PIK3CA|PIK3R1|PIK3CG|PTEN|FLT3|PIK3R5|ERBB2|PIK3R2
ENALAPRIL	5388962	AGT|DPP4|PDE5A|HSPA4|DSP|CTGF|GSR|MAPK8|NOS1|TP53|ACE	APPROVED	Cardiology/Vascular disease	CLINICAL CANCER	ACE	AGT|DPP4|PDE5A|HSPA4|DSP|CTGF|GSR|MAPK8|NOS1|TP53
TIFLUADOM	115208	OPRK1	EXPERIMENTAL	-	-		OPRK1
THIORIDAZINE HYDROCHLORIDE	66062	DRD3|DRD4|DRD2|HTR2A|HTR2C	APPROVED	Psychiatry/Psychology	CLINICAL CANCER		DRD3|DRD4|DRD2|HTR2A|HTR2C
METHACHOLINE	1993	CHRM3	APPROVED	Diagnostic agent	-	CHRM3
METHADONE	4095	OPRD1|NGF|NR1I2|OPRM1|ABCB1|CYP3A5|CYP3A4|ACHE|LEP|KCNH2|GRIN3A|TH|CHRNA10|BDNF|HTR3A|KCNJ6	APPROVED	Pain management | Psychiatry/Psychology	-	OPRD1|OPRM1|GRIN3A|CHRNA10|HTR3A	NGF|NR1I2|ABCB1|CYP3A5|CYP3A4|ACHE|LEP|KCNH2|TH|BDNF|KCNJ6
CHEMBL141247	445840	CDK2	EXPERIMENTAL	-	-	CDK2
SR 120819A	5312150	ANXA2P3	EXPERIMENTAL	-	-		ANXA2P3
3-[(1E,7E)-8-(2,6-DIOXO-1,2,3,6-TETRAHYDROPYRIMIDIN-4-YL)-3,6-DIOXA-2,7-DIAZAOCTA-1,7-DIEN-1-YL]BENZOIC ACID	25210531	UNG	EXPERIMENTAL	-	-	UNG
MINOXIDIL	4201	KCNJ10|PTGS1|KCNJ11|KCNJ1|ABCC9|SULT1A1	APPROVED	Dermatology/Plastic surgery | Cardiology/Vascular disease	-	KCNJ10|PTGS1|KCNJ1	KCNJ11|ABCC9|SULT1A1
MORPHANTHRIDINE	10878016	TRPA1	EXPERIMENTAL	-	-		TRPA1
N-{1-[(1-CARBAMOYLCYCLOPROPYL)METHYL]PIPERIDIN-4-YL}-N-CYCLOPROPYL-4-[(2S)-1,1,1-TRIFLUORO-2-HYDROXYPROPAN-2-YL]BENZAMIDE	25263223	HSD11B1	EXPERIMENTAL	-	-	HSD11B1
LORCASERIN	11658860	HTR2B|HTR2A|HTR2C	APPROVED	Gastroenterology	-	HTR2C	HTR2B|HTR2A
NEO 376	9906770	DRD4	EXPERIMENTAL	-	-	DRD4
SC-41930	114999	LTB4R	CLINICAL_TRIALS	-	CANCER	LTB4R
GR 113808	119376	NAT1	EXPERIMENTAL	-	-		NAT1
SODELGLITAZAR	9805950	PPARG|PPARD|PPARA	EXPERIMENTAL	-	-		PPARG|PPARD|PPARA
PEFLOXACIN	51081	TOP2B|IL2|IFNG|TOP2A	EXPERIMENTAL	-	-	TOP2B|TOP2A	IL2|IFNG
LY2605541	71301236	INSR	CLINICAL_TRIALS	-	-		INSR
NEOSTIGMINE METHYL SULFATE	5824	ACHE	APPROVED	Musculoskeletal	-		ACHE
THIOPENTAL	3000715	FAAH|GABRA2|GABRA4|GRIA2|GABRA6|GABRA1|GRIK2|GABRA5|CHRNA7|CHRNA4|GABRA3	WITHDRAWN	-	-	FAAH|GABRA2|GABRA4|GRIA2|GABRA6|GABRA1|GRIK2|GABRA5|CHRNA7|CHRNA4|GABRA3
AZD1080	135564570	GSK3B|GSK3A	EXPERIMENTAL	-	-		GSK3B|GSK3A
CHEMBL104784	10432920	P2RY1	EXPERIMENTAL	-	-		P2RY1
(2S)-6-(2,4-DIAMINO-6-ETHYLPYRIMIDIN-5-YL)-2-(3,5-DIFLUOROPHENYL)-4-(3-METHOXYPROPYL)-2H-1,4-BENZOXAZIN-3(4H)-ONE	20843156	REN	EXPERIMENTAL	-	-	REN
CORTISONE	222786	PLA2G2A|HEXB|PPY	CLINICAL_TRIALS	-	-		PLA2G2A|HEXB|PPY
L-CARNITINE	10917	CPT2|XDH|SLC25A20|SLC22A4|SLC22A5|CROT|CRAT|CPT1A|SLC25A29|CES1|MPO|CPT1B	APPROVED	Nutraceutical	-	CPT2|XDH|SLC25A20|SLC22A4|SLC22A5|CROT|CRAT|CPT1A|SLC25A29|CES1|MPO|CPT1B
WAY-213613	11531745	SLC1A2	EXPERIMENTAL	-	-		SLC1A2
FRUQUINTINIB	44480399	KDR|FLT4|FLT1	CLINICAL_TRIALS	-	CANCER		KDR|FLT4|FLT1
1-ISOPROPYLTRYPTAMINE	5115445	HTR2A	EXPERIMENTAL	-	-		HTR2A
TEGLARINAD CHLORIDE	9961434	NAMPT|NFKB2	CLINICAL_TRIALS	-	CANCER	NAMPT|NFKB2
ENDOXIFEN	10090750	ESR1	CLINICAL_TRIALS	-	CANCER	ESR1
7-OH-DPAT	1219	DRD3|DRD2	EXPERIMENTAL	-	-		DRD3|DRD2
A-134974	9885936	ADK	EXPERIMENTAL	-	-		ADK
SMP-534	9806390	MAPK12	EXPERIMENTAL	-	-	MAPK12
LHVS	5287864	CTSS|CTSB|CTSL	EXPERIMENTAL	-	-		CTSS|CTSB|CTSL
ZINC SULFATE	24424	MTHFR|PIK3CB|PIK3CA|PIK3CG|BDNF|ANPEP	WITHDRAWN	-	-		MTHFR|PIK3CB|PIK3CA|PIK3CG|BDNF|ANPEP
LY367265	4605800	HTR2A|SLC6A2|SLC6A4	EXPERIMENTAL	-	-	HTR2A|SLC6A2|SLC6A4
T1117	57369426	GPR55	EXPERIMENTAL	-	-		GPR55
(R)-MESOPRAM	449190	PDE4B	EXPERIMENTAL	-	-	PDE4B
GABOXADOL	3448	GABRD|GABRR3|GABRG1|GABRA2|GABRA4|GABRB1|GABRB2|GABRA6|GABRA1|GABRP|GABRR1|GABRR2|GABRB3|GABRA5|GABRE|GABRA3	CLINICAL_TRIALS	-	-		GABRD|GABRR3|GABRG1|GABRA2|GABRA4|GABRB1|GABRB2|GABRA6|GABRA1|GABRP|GABRR1|GABRR2|GABRB3|GABRA5|GABRE|GABRA3
BENZAMIL	108107	PKD2L1|ASIC1|ASGR1	EXPERIMENTAL	-	-		PKD2L1|ASIC1|ASGR1
LONAPALENE	56237	ALOX5|DRD2|SSTR5|SSTR2	EXPERIMENTAL	-	-	ALOX5|SSTR2	DRD2|SSTR5
32703-82-5	613000	ABCC3|ACVR2A|ADAM32|AFF1|AGER|ANAPC5|ARHGDIB|ARID1A|AXIN1|BAG4|BCL11B|BIRC5|BMP2K|BMPR1B|BNIP3|BRIP1|BTRC|BUB1|C15orf55|CACNB2|CASC5|CBFA2T3|CCL4|CCNB1IP1|CCNT1|CDK12|CDK19|CDK3|CDKL2|CDKL3|CFI|CHEK1|CHIC2|CHL1|CIITA|CLK1|CLK3|CLPTM1|CLTC|COL3A1|CREBBP|CRKL|CYFIP1|DAB1|DDR2|DGKB|DLC1|DNAH8|EGF|EIF2AK1|EIF4B|EIF4G1|ELF4|EPHA7|ERCC5|FANCD2|FBN2|FGFR4|FNBP1|FYN|FZD1|GATA2|GCNT2|GNAQ|GOLGA5|GRAMD1B|G…	EXPERIMENTAL	-	-		ABCC3|ACVR2A|ADAM32|AFF1|AGER|ANAPC5|ARHGDIB|ARID1A|AXIN1|BAG4|BCL11B|BIRC5|BMP2K|BMPR1B|BNIP3|BRIP1|BTRC|BUB1|C15orf55|CACNB2|CASC5|CBFA2T3|CCL4|CCNB1IP1|CCNT1|CDK12|CDK19|CDK3|CDKL2|CDKL3|CFI|CHEK1|CHIC2|CHL1|CIITA|CLK1|CLK3|CLPTM1|CLTC|COL3A1|CREBBP|CRKL|CYFIP1|DAB1|DDR2|DGKB|DLC1|DNAH8|EGF|EIF2AK1|EIF4B|EIF4G1|ELF4|EPHA7|ERCC5|FANCD2|FBN2|FGFR4|FNBP1|FYN|FZD1|GATA2|GCNT2|GNAQ|GOLGA5|GRAMD1B|G…
BUTENAFINE	2484	SQLE	APPROVED	Dermatology/Plastic surgery	-	SQLE
[125I]ET-1 (HUMAN, MOUSE, RAT)	16172435	EDNRA|EDNRB	EXPERIMENTAL	-	-		EDNRA|EDNRB
HYDROXYFLUTAMIDE	91649	AR	CLINICAL_TRIALS	-	CANCER	AR
TERGURIDE	443951	HTR1D|ADRA2B|HTR2B|DRD3|HTR1A|HTR1B|ADRA1A|ADRA2A|DRD4|DRD2|HTR2A|HTR2C	EXPERIMENTAL	-	-		HTR1D|ADRA2B|HTR2B|DRD3|HTR1A|HTR1B|ADRA1A|ADRA2A|DRD4|DRD2|HTR2A|HTR2C
APROBARBITAL	6464	GABRA2|GABRA4|GRIA2|GABRA6|GABRA1|GRIK2|GABRA5|CHRNA7|CHRNA4|GABRA3	EXPERIMENTAL	-	-	GABRA2|GABRA4|GRIA2|GABRA6|GABRA1|GRIK2|GABRA5|CHRNA7|CHRNA4|GABRA3
CHEMBL1235556	10150441	AKR1B1	EXPERIMENTAL	-	-	AKR1B1
WHI-P180	5687	CDK2	EXPERIMENTAL	-	-	CDK2
CP-316311	9818802	CRHR1	CLINICAL_TRIALS	-	-	CRHR1
CHEMBL561318	11979006	F10	EXPERIMENTAL	-	-	F10
CHEMBL460102	16113377	CDK2	EXPERIMENTAL	-	-	CDK2
D-3263	44137358	TRPM8	EXPERIMENTAL	-	-		TRPM8
ALUMINUM HYDROXIDE	10176082	CXCL8	APPROVED	Gastroenterology	-		CXCL8
R116031	9917716	TACR1	EXPERIMENTAL	-	-		TACR1
ARPROMIDINE	65895	HRH1|HRH2	EXPERIMENTAL	-	-		HRH1|HRH2
3'-DEOXYGUANOSINE	135440068	PNP	EXPERIMENTAL	-	-	PNP
BROMLYSERGAMIDE	10171	SERPINA3	EXPERIMENTAL	-	-		SERPINA3
LOSMAPIMOD	11552706	MAPK14|MAPK11	CLINICAL_TRIALS	-	-	MAPK14	MAPK11
METHYLCELLULOSE	44263857	AHR|THBS1	EXPERIMENTAL	-	-		AHR|THBS1
2-(4-CHLORO-PHENYLAMINO)-NICOTINIC ACID	1432578	NMRAL1	EXPERIMENTAL	-	-	NMRAL1
CHEMBL429392	9870523	MTNR1A|MTNR1B	EXPERIMENTAL	-	-		MTNR1A|MTNR1B
N-METHYL-SSR504734	11704260	SLC6A9	EXPERIMENTAL	-	-		SLC6A9
AT7867	11175137	GSK3B|PIK3CA|PKIA|KRAS|PRKACA|AKT2	EXPERIMENTAL	-	-	GSK3B|PKIA|PRKACA|AKT2	PIK3CA|KRAS
TRABECTEDIN	108150	FGFR2|TP53	APPROVED	Oncology	SOFT TISSUE		FGFR2|TP53
CROLIBULIN	23649181	TUBA3E|TUBA3D|TUBA4A|TUBB2A|TUBB2B|TUBB|TUBB4B|TUBB8|TUBA1B|TUBA1A|TUBA1C|TUBB3|TUBB6|TUBB1	EXPERIMENTAL	-	-		TUBA3E|TUBA3D|TUBA4A|TUBB2A|TUBB2B|TUBB|TUBB4B|TUBB8|TUBA1B|TUBA1A|TUBA1C|TUBB3|TUBB6|TUBB1
GIVINOSTAT HYDROCHLORIDE	10095659	MCL1|CXCL8|APC|ABCB1|MYC|RET|CDKN1C|NR4A1|SCG5	EXPERIMENTAL	-	-		MCL1|CXCL8|APC|ABCB1|MYC|RET|CDKN1C|NR4A1|SCG5
TRYPTAMINE	1150	HTR1D|HTR2B|HTR1F|HTR1B|HTR1E|HTR2A|SERPINA3|HTR2C	EXPERIMENTAL	-	-		HTR1D|HTR2B|HTR1F|HTR1B|HTR1E|HTR2A|SERPINA3|HTR2C
SPARFOSIC ACID	39981	CAD|ACACB|AFF1|BUB1B|CDH1|EP300|FER|HIP1|ITGB8|ITIH6|KAT6B|MATK|MUTYH|NEK5|RPS6KA3|RPS6KA6|SOS1|STK38L|TAB2|TEC|TMPO|UBR5	EXPERIMENTAL	-	-	CAD	ACACB|AFF1|BUB1B|CDH1|EP300|FER|HIP1|ITGB8|ITIH6|KAT6B|MATK|MUTYH|NEK5|RPS6KA3|RPS6KA6|SOS1|STK38L|TAB2|TEC|TMPO|UBR5
D-THYROXINE	8730	TPO|THRB|THRA	WITHDRAWN	-	-	TPO|THRB|THRA
CELECOXIB	2662	CASP9|KCNQ4|CPT2|BGLAP|CACNA1E|PTGS2|CACNA1S|CACNB4|PDK1|GHRL|PPARG|CTNNB1|CACNA2D2|CACNA1D|CACNA2D3|CASP3|APC|HSPA4|EDN1|CDKN1A|VEGFA|KCNQ5|IGFBP3|CACNA2D1|CYP3A4|KCNQ3|CA9|PTGS1|ABL1|CACNA1B|CACNB2|PLAU|CYP2C9|KCNQ1|CACNA2D4|CACNA1C|CDKN1B|CACNB3|DDIT3|ATP2A2|CA12|CACNA1H|PDPK1|ATP2A1|BCAR1|ATP2A3|CACNB1|CACNA1G|CACNA1A|MMP9|KCNQ2|COL18A1|CACNA1I|CYP2D6|CACNA1F	APPROVED	Pain management	CLINICAL CANCER	PTGS2|PDPK1	CASP9|KCNQ4|CPT2|BGLAP|CACNA1E|CACNA1S|CACNB4|PDK1|GHRL|PPARG|CTNNB1|CACNA2D2|CACNA1D|CACNA2D3|CASP3|APC|HSPA4|EDN1|CDKN1A|VEGFA|KCNQ5|IGFBP3|CACNA2D1|CYP3A4|KCNQ3|CA9|PTGS1|ABL1|CACNA1B|CACNB2|PLAU|CYP2C9|KCNQ1|CACNA2D4|CACNA1C|CDKN1B|CACNB3|DDIT3|ATP2A2|CA12|CACNA1H|ATP2A1|BCAR1|ATP2A3|CACNB1|CACNA1G|CACNA1A|MMP9|KCNQ2|COL18A1|CACNA1I|CYP2D6|CACNA1F
CHEMBL3092413	73211886	GPR39	EXPERIMENTAL	-	-		GPR39
KETOROLAC	3826	CPT2|PTGS2|PTGS1	APPROVED	Pain management | Ophthalmology	-	PTGS2|PTGS1	CPT2
VALRUBICIN	454216	TOP2B|TOP2A	APPROVED	Oncology	BLADDER	TOP2B|TOP2A
TIOTROPIUM BROMIDE	5487426	CHRM3	APPROVED	Pulmonary/Respiratory disease	-		CHRM3
BML-259	16760027	BRIP1|CDK3|GCNT2|KDM6A|LMO2|PRKD3|TSC2|WRN|PRAME|PTPRD|TP63	EXPERIMENTAL	-	-		BRIP1|CDK3|GCNT2|KDM6A|LMO2|PRKD3|TSC2|WRN|PRAME|PTPRD|TP63
1,2,3,4-TETRAHYDROISOQUINOLINE-7-SULFONAMIDE	5226	PNMT	EXPERIMENTAL	-	-	PNMT
BMS-833923	57662985	SMO	CLINICAL_TRIALS	-	CANCER	SMO
GLUCAGON-LIKE PEPTIDE 2	71300624	GLP2R	CLINICAL_TRIALS	-	-		GLP2R
1-ETHYL-1-NITROSOUREA	12967	NRAS|NRG1|VIM|MGMT|ERBB2|G6PD	EXPERIMENTAL	-	-		NRAS|NRG1|VIM|MGMT|ERBB2|G6PD
ST074946	738951	SENP8	EXPERIMENTAL	-	-		SENP8
TRIHEXYPHENIDYL	5572	CHRM1	APPROVED	Neurology	-	CHRM1
2365-40-4	92180	CDK2	EXPERIMENTAL	-	-	CDK2
ALPRENOLOL	2119	HTR1A|ADRB2|ADRB1	EXPERIMENTAL	-	-	HTR1A|ADRB2|ADRB1
NALDEMEDINE	54732242	OPRM1	APPROVED	Gastroenterology	-		OPRM1
EPZ015866	117072552	PRMT5	EXPERIMENTAL	-	-		PRMT5
(-)-CHLORPHENIRAMINE	716121	HRH1	EXPERIMENTAL	-	-		HRH1
MISONIDAZOLE	26105	XDH|GSR|GSTP1	EXPERIMENTAL	-	-		XDH|GSR|GSTP1
N-(PHOSPHONOACETYL)-L-ORNITHINE	124992	OTC	EXPERIMENTAL	-	-	OTC
CHEMBL245678	24752832	F10	EXPERIMENTAL	-	-	F10
AZTMP	65374	DTYMK	EXPERIMENTAL	-	-	DTYMK
L-NAME	39836	NOS1	EXPERIMENTAL	-	-	NOS1
ORG-25543	5311287	SLC6A5	EXPERIMENTAL	-	-		SLC6A5
TERTIAPIN-Q	102028714	KCNJ1	EXPERIMENTAL	-	-		KCNJ1
ESKETAMINE	182137	GRIN3A|GRIN1|GRIN2B|GRIN2A|GRIN2C|GRIN3B|GRIN2D	CLINICAL_TRIALS	-	-		GRIN3A|GRIN1|GRIN2B|GRIN2A|GRIN2C|GRIN3B|GRIN2D
3-N-{[5-(1H-INDOL-6-YL)-2-(PYRIDIN-2-YLMETHOXY)PHENYL]METHYL}PYRIDINE-2,3-DIAMINE	11633167	BACE1	EXPERIMENTAL	-	-	BACE1
3-AMINO-3-BENZYL-[4.3.0]BICYCLO-1,6-DIAZANONAN-2-ONE	4369433	CHEK1	EXPERIMENTAL	-	-	CHEK1
ETHINAMATE	3284	CA1|CA2	WITHDRAWN	-	-	CA1|CA2
REL-(9R,12S)-9,10,11,12-TETRAHYDRO-9,12-EPOXY-1H-DIINDOLO[1,2,3-FG:3',2',1'-KL]PYRROLO[3,4-I][1,6]BENZODIAZOCINE-1,3(2H)-DIONE	447446	CHEK1	EXPERIMENTAL	-	-	CHEK1
MA2029	73755070	MLNR	EXPERIMENTAL	-	-		MLNR
MRE 3008F20	5310960	ADORA3|ADORA1|ADORA2B|ADORA2A	EXPERIMENTAL	-	-		ADORA3|ADORA1|ADORA2B|ADORA2A
CHEMBL432798	10450926	PDE4B|PDE4D|MAPK14	EXPERIMENTAL	-	-		PDE4B|PDE4D|MAPK14
BENZTROPINE	1201549	SLC6A19|SLC6A3|CHRM1	APPROVED	Neurology	-	SLC6A3|CHRM1	SLC6A19
TOLAZAMIDE	5503	KCNJ10|KCNJ11|ABCC8|KCNJ1	APPROVED	Endocrinology	-	KCNJ10|ABCC8|KCNJ1	KCNJ11
DIPHENHYDRAMINE	3100	HRH1	APPROVED	Immunology/Infectious disease | Pulmonary/Respiratory disease | Nephrology/Urology	-	HRH1
IBUTILIDE FUMARATE	5281065	ERG	APPROVED	Cardiology/Vascular disease	-		ERG
CEPHRADINE	38103	NR1I2	WITHDRAWN	-	-		NR1I2
NINTEDANIB	135423438	FGR|LCK|CFLAR|FGFR3|PDGFRA|KDR|PDGFRB|FGFR4|FLT4|FYN|FRK|BLK|FGFR1|LYN|RET|FGFR2|FLT3|FLT1|YES1|HCK|SRC	APPROVED	Pulmonary/Respiratory disease	CLINICAL CANCER	FGR|LCK|CFLAR|FGFR3|PDGFRA|KDR|PDGFRB|FGFR4|FLT4|FYN|FRK|BLK|FGFR1|LYN|FGFR2|FLT3|FLT1|YES1|HCK|SRC	RET
CHEMBL1094763	46830123	GRM2	EXPERIMENTAL	-	-		GRM2
ANDARINE	9824562	AR	EXPERIMENTAL	-	-	AR
DIARYLPROPIONITRILE	102614	ESR1	EXPERIMENTAL	-	-		ESR1
GTPL5788	135416394	HCAR2	EXPERIMENTAL	-	-		HCAR2
ASPARTYL ADENYLATE	447145	ADSSL1	EXPERIMENTAL	-	-	ADSSL1
TRAZODONE HYDROCHLORIDE	62935	HTT|HTR2A|HTR2C	APPROVED	Psychiatry/Psychology	-		HTT|HTR2A|HTR2C
LICOFELONE	133021	PLA2G2E|PTGS2|ALOX5	EXPERIMENTAL	-	-	PLA2G2E|PTGS2|ALOX5
ACITRETIN	5284513	RXRG|IL1B|RARB|RBP1|RXRB|RXRA|RARG|RARA|STAT3	APPROVED	Dermatology/Plastic surgery	CLINICAL CANCER	RXRG|RARB|RBP1|RXRB|RXRA|RARG|RARA|STAT3	IL1B
PD173955	447077	ABL1	EXPERIMENTAL	-	-		ABL1
OXAQUIN	44201350	DHFR	EXPERIMENTAL	-	-	DHFR
MEMANTINE	4054	GRIN3A|GRIN1|GRIN2B|GRIN2A	APPROVED	Neurology	CLINICAL CANCER	GRIN3A|GRIN2B|GRIN2A	GRIN1
BMZ	1505	PRSS1|PLAU|F2	EXPERIMENTAL	-	-	PRSS1|PLAU|F2
TC-2559	9823180	CHRNA4	EXPERIMENTAL	-	-		CHRNA4
ACETOHEXAMIDE	1989	KCNJ10|KCNJ11|ABCC8|KCNJ1	WITHDRAWN	-	-	KCNJ10|KCNJ1	KCNJ11|ABCC8
(1-PHENYLCYCLOPENTYL)METHANAMINE	205131	DPP4	EXPERIMENTAL	-	-	DPP4
OXYPHENONIUM	5749	CHRM1	WITHDRAWN	-	-	CHRM1
PROSTAGLANDIN J2	5280884	PTGDR2|PTGDR	EXPERIMENTAL	-	-		PTGDR2|PTGDR
ISOGRANULATIMIDE	135418335	GSK3B|CHEK1|CHEK2	EXPERIMENTAL	-	-		GSK3B|CHEK1|CHEK2
3-BROMO-5-PHENYL-N-(PYRIDIN-4-YLMETHYL)PYRAZOLO[1,5-A]PYRIMIDIN-7-AMINE	10339710	CDK2	EXPERIMENTAL	-	-	CDK2
TOFA	115175	ACACB|ACACA	EXPERIMENTAL	-	-		ACACB|ACACA
[125I]NKA (HUMAN, MOUSE, RAT)	5311311	TACR2	EXPERIMENTAL	-	-		TACR2
TPMPA	5521	GABRR3|GABRR1|GABRR2	EXPERIMENTAL	-	-		GABRR3|GABRR1|GABRR2
CHEMBL117658	10062714	CTSK	EXPERIMENTAL	-	-	CTSK
HEXAFLUORENIUM BROMIDE	9434	BCHE|ACHE	WITHDRAWN	-	-	BCHE	ACHE
CHEMBL1235837	445646	FKBP1A	EXPERIMENTAL	-	-	FKBP1A
BAY 61-3606	10200390	KDR|FGFR1|WHSC1L1	EXPERIMENTAL	-	-		KDR|FGFR1|WHSC1L1
SCHEMBL2043229	10288822	MAPK14	EXPERIMENTAL	-	-		MAPK14
HYDROXYPROGESTERONE CAPROATE	169870	PGR	APPROVED	Oncology | Obstetrics/Gynecology | Diagnostic agent	UTERUS	PGR
CJ-13610	9821945	ALOX5	EXPERIMENTAL	-	-		ALOX5
METHYL AMINOLEVULINATE	157922	FCGR1A|FECH	WITHDRAWN	-	-	FCGR1A|FECH
ONO-6126	9864321	PDE4A	EXPERIMENTAL	-	-	PDE4A
503468-95-9	11327430	PRKDC|ATM	EXPERIMENTAL	-	-		PRKDC|ATM
ALFENTANIL HYDROCHLORIDE	64761	OPRM1	APPROVED	Pain management	-		OPRM1
TELCAGEPANT	11319053	CALCRL|CALCB|CALCA	CLINICAL_TRIALS	-	-	CALCRL|CALCB|CALCA
D-TRYPTOPHAN	9060	DAO	EXPERIMENTAL	-	-	DAO
215303-72-3	3008319	MAPK14|MAPK11	EXPERIMENTAL	-	-		MAPK14|MAPK11
BUPROPION HYDROBROMIDE	11984562	SLC6A3|NAT1	APPROVED	Psychiatry/Psychology	-		SLC6A3|NAT1
12-HYDROXYDODECANOIC ACID	79034	ADH5	EXPERIMENTAL	-	-	ADH5
TILFRINIB	76332983	PTK6	EXPERIMENTAL	-	-		PTK6
IRL-2500	5311192	EDNRB	EXPERIMENTAL	-	-		EDNRB
(2R)-2-({6-[BENZYL(METHYL)AMINO]-9-ISOPROPYL-9H-PURIN-2-YL}AMINO)BUTAN-1-OL	5289296	PDXK	EXPERIMENTAL	-	-	PDXK
TUBACIN	6675804	HDAC6	EXPERIMENTAL	-	-		HDAC6
CGS 15943	2690	ADORA3|ADORA1|ADORA2B|ADORA2A	EXPERIMENTAL	-	-		ADORA3|ADORA1|ADORA2B|ADORA2A
2-(3-GUANIDINOPHENYL)-3-MERCAPTOPROPANOIC ACID	4369579	CPB1	EXPERIMENTAL	-	-	CPB1
CHEMBL527066	17748441	MET	EXPERIMENTAL	-	-	MET
1300031-49-5	52912189	BRD2|BRD3|KMT2A|BRD4	EXPERIMENTAL	-	-		BRD2|BRD3|KMT2A|BRD4
MOMETASONE FUROATE	441336	NR3C1|CD44|CCL11	APPROVED	Pulmonary/Respiratory disease | Dermatology/Plastic surgery	-		NR3C1|CD44|CCL11
AMG-337	44181686	EGFR|CYP3A4|MET|KRAS|TP53|ERBB2	CLINICAL_TRIALS	-	CANCER		EGFR|CYP3A4|MET|KRAS|TP53|ERBB2
CHEMBL332154	9926143	DRD4	EXPERIMENTAL	-	-	DRD4
UNII-414MEG73VU	9822724	MMP7|MMP1|MMP2	EXPERIMENTAL	-	-	MMP7|MMP1|MMP2
LANOSTEROL	246983	LSS	EXPERIMENTAL	-	-	LSS
PHACLOFEN	1641	GABBR2	EXPERIMENTAL	-	-		GABBR2
LOTEPREDNOL ETABONATE	444025	NR3C1|ANXA1	APPROVED	Ophthalmology	-	NR3C1|ANXA1
COBICISTAT	25151504	CYP3A5|CYP3A7|CYP3A43|CH25H	APPROVED	Immunology/Infectious disease	-		CYP3A5|CYP3A7|CYP3A43|CH25H
LY2940680	49848070	SMO	CLINICAL_TRIALS	-	CANCER	SMO
CHEMBL286364	5287468	CTSK	EXPERIMENTAL	-	-	CTSK
KENPAULLONE	3820	GSK3B	EXPERIMENTAL	-	-		GSK3B
CLORAZEPATE	2809	GABRD|GABRR3|GABRG1|GABRA2|GABRA4|GABRB1|GABRB2|GABRA6|GABRA1|GABRG2|GABRP|GABRR1|GABRR2|GABRB3|GABRA5|GABRG3|TSPO|GABRE|GABRA3|GABRQ	APPROVED	Neurology | Psychiatry/Psychology	-	GABRD|GABRR3|GABRG1|GABRA2|GABRA4|GABRB1|GABRB2|GABRA6|GABRA1|GABRG2|GABRP|GABRR1|GABRR2|GABRB3|GABRA5|GABRG3|TSPO|GABRE|GABRA3|GABRQ
GLYCOPYRRONIUM	3494	CHRM3|CHRM2|CHRM1	APPROVED	Gastroenterology	-	CHRM3|CHRM2|CHRM1
LUBIPROSTONE	157920	CLCN2|CLU	APPROVED	Gastroenterology	-	CLCN2	CLU
CLODRONIC ACID	25419	IL1B|SLC25A4|VDR|SLC17A9|SLC25A6|SLC25A5	CLINICAL_TRIALS	-	-	SLC25A4|SLC25A6|SLC25A5	IL1B|VDR|SLC17A9
OCIMARIN	5288573	PFN1	EXPERIMENTAL	-	-	PFN1
[11C]BUTYLTHIO-TZTP	73755038	CHRM1	EXPERIMENTAL	-	-		CHRM1
ORPHENADRINE HYDROCHLORIDE	9568	SCN3A|SCN2A|SCN1A|SCN9A|SCN7A|HRH1|SCN5A|SCN10A|SCN11A|NAT1|GRIN3A|GRIN1|GRIN2B|SCN8A|GRIN2A|SCN4A|GRIN2C|GRIN3B|GRIN2D	WITHDRAWN	-	-		SCN3A|SCN2A|SCN1A|SCN9A|SCN7A|HRH1|SCN5A|SCN10A|SCN11A|NAT1|GRIN3A|GRIN1|GRIN2B|SCN8A|GRIN2A|SCN4A|GRIN2C|GRIN3B|GRIN2D
GALR3ANT	9800980	GALR1	EXPERIMENTAL	-	-		GALR1
[3H]DIZOCILPINE	1207	GRIN2B|GRIN2A|GRIN2C	EXPERIMENTAL	-	-		GRIN2B|GRIN2A|GRIN2C
CRA_10433	447478	PRSS1	EXPERIMENTAL	-	-	PRSS1
PROPRANOLOL HYDROCHLORIDE	62882	ADRB2|ADRB1	APPROVED	Cardiology/Vascular disease	CLINICAL CANCER		ADRB2|ADRB1
CHEMBL512172	25113172	SYK	EXPERIMENTAL	-	-	SYK
3,4-DIHYDRO-2H-PYRROLE-5-CARBOXYLIC ACID	440046	DAO	EXPERIMENTAL	-	-	DAO
SOLCITINIB	44603362	JAK1	EXPERIMENTAL	-	-		JAK1
IMPROMIDINE	41376	HRH1|HRH2|HRH4	EXPERIMENTAL	-	-		HRH1|HRH2|HRH4
ROBALZOTAN	3055171	HTR1A	EXPERIMENTAL	-	-		HTR1A
TRIMEPRAZINE	5574	HRH1	WITHDRAWN	-	-	HRH1
CHEMBL110971	5276507	GGPS1	EXPERIMENTAL	-	-	GGPS1
TYRPHOSTIN B42	5328779	EGFR|PAX2|KRAS	EXPERIMENTAL	-	-		EGFR|PAX2|KRAS
PQ401	9549305	IGF1R	EXPERIMENTAL	-	-		IGF1R
UNII-DA9G065962	91865076	CXCR4	CLINICAL_TRIALS	-	CANCER		CXCR4
4-({5-[(4-AMINOCYCLOHEXYL)AMINO][1,2,4]TRIAZOLO[1,5-A]PYRIMIDIN-7-YL}AMINO)BENZENESULFONAMIDE	23645578	CDK2	EXPERIMENTAL	-	-	CDK2
N6-CYCLOHEXYLADENOSINE	9841284	ADORA3|ADORA2B|ADORA2A	EXPERIMENTAL	-	-		ADORA3|ADORA2B|ADORA2A
NORFLUOXETINE	4541	HTR2B	EXPERIMENTAL	-	-		HTR2B
AQW-051	50914822	CHRNA7	CLINICAL_TRIALS	-	-		CHRNA7
CALYCULIN A	5311365	PPP1CC	EXPERIMENTAL	-	-	PPP1CC
CHEMBL250787	23661697	DPP4	EXPERIMENTAL	-	-	DPP4
TAK-285	11620908	EGFR|ERBB2	CLINICAL_TRIALS	-	CANCER	ERBB2	EGFR
DECAMETHONIUM	2968	ACHE|CHRNA2	WITHDRAWN	-	-	ACHE|CHRNA2
ZOLMITRIPTAN	60857	HTR1D|HTR1F|HTR1A|HTR4|HTR1B|HTR1E	APPROVED	Neurology | Pain management	-	HTR1D|HTR1F|HTR1A|HTR4|HTR1B	HTR1E
4-ARYL-2-PHENYLAMINO PYRIMIDINE	447622	FGFR2	EXPERIMENTAL	-	-	FGFR2
RESIQUIMOD	159603	TLR7|TLR8	CLINICAL_TRIALS	-	CANCER	TLR7|TLR8
OROTIC ACID	967	DHODH	CLINICAL_TRIALS	-	-	DHODH
SCY-635	6479267	PPID|PPIA|FKBP1A	CLINICAL_TRIALS	-	-	FKBP1A	PPID|PPIA
KIFUNENSINE	130611	MAN2A1|MAN1B1	EXPERIMENTAL	-	-	MAN2A1|MAN1B1
INAMRINONE LACTATE	3035194	PDE3A	APPROVED	Cardiology/Vascular disease	-		PDE3A
TENOXICAM	54677971	PTGS2|PTGS1	CLINICAL_TRIALS	-	-	PTGS2|PTGS1
PRAMIPEXOLE	119570	DRD3|DRD4|DRD2	APPROVED	Neurology	-	DRD3|DRD4|DRD2
2-(2,6-DIFLUOROPHENOXY)-N-(2-FLUOROPHENYL)-9-ISOPROPYL-9H-PURIN-8-AMINE	9543517	MAPK14	EXPERIMENTAL	-	-	MAPK14
GLIMEPIRIDE	3476	IRS1|TNF|KCNJ11|ABCC8|KCNJ1|G6PD	APPROVED	Endocrinology	-	KCNJ11|ABCC8|KCNJ1	IRS1|TNF|G6PD
ISOEVODIAMINE	151289	ABI1|ACOXL|ACVR2A|ACVRL1|ADAM10|ADAM32|ADHFE1|ADK|AFF1|AIM1|AKAP9|AKT3|ALPK3|APAF1|ARID1A|ARNT|ATF2|ATM|ATP13A5|ATRX|AXIN2|AXL|BAG6|BCL9|BLK|BLM|BMF|BMP2K|BMPR1A|BRCA1|BRCA2|BRIP1|BTRC|BUB1B|CACNB2|CAD|CARS|CASC5|CASP1|CASP8|CCDC6|CCNG1|CCR4|CDC42BPA|CDC42BPG|CDC7|CDH3|CDKL2|CDKL3|CEBPA|CFI|CHD9|CHEK1|CHEK2|CHL1|CIT|CLTC|CLTCL1|CNTN6|CREBBP|CRTC1|CSF3|CSMD3|CTBP2|CTNNB1|CYFIP1|CYLD|DCLK1|DDR1|DDX…	EXPERIMENTAL	-	-		ABI1|ACOXL|ACVR2A|ACVRL1|ADAM10|ADAM32|ADHFE1|ADK|AFF1|AIM1|AKAP9|AKT3|ALPK3|APAF1|ARID1A|ARNT|ATF2|ATM|ATP13A5|ATRX|AXIN2|AXL|BAG6|BCL9|BLK|BLM|BMF|BMP2K|BMPR1A|BRCA1|BRCA2|BRIP1|BTRC|BUB1B|CACNB2|CAD|CARS|CASC5|CASP1|CASP8|CCDC6|CCNG1|CCR4|CDC42BPA|CDC42BPG|CDC7|CDH3|CDKL2|CDKL3|CEBPA|CFI|CHD9|CHEK1|CHEK2|CHL1|CIT|CLTC|CLTCL1|CNTN6|CREBBP|CRTC1|CSF3|CSMD3|CTBP2|CTNNB1|CYFIP1|CYLD|DCLK1|DDR1|DDX…
IDELALISIB	11625818	PIK3CD|PIK3CB|PIK3CA|PIK3CG|BRAF|PTEN|MYC	APPROVED	Oncology	BLOOD	PIK3CD|PIK3CG	PIK3CB|PIK3CA|BRAF|PTEN|MYC
4-(2-AMINOETHYL)-2-ETHYLPHENOL	24748050	BACE1	EXPERIMENTAL	-	-	BACE1
GLYMIDINE	9565	KCNJ10|ABCC8|KCNJ1	EXPERIMENTAL	-	-	KCNJ10|ABCC8|KCNJ1
CHEMBL47590	447960	CDK2	EXPERIMENTAL	-	-	CDK2
CHEMBL360563	656975	HSP90AA1	EXPERIMENTAL	-	-	HSP90AA1
CHEMBL1951658	16118119	GRM1	EXPERIMENTAL	-	-		GRM1
METFORMIN HYDROCHLORIDE	14219	NDUFS5|PRKAA2|NDUFS2|GPD2|NDUFB3|NDUFS1|NDUFA10|NDUFAF3|NDUFB4|NDUFB5|NDUFC1|NDUFS6|PRKAA1|NDUFS4|NDUFAF2|NDUFA2|NDUFAF4|NDUFA4|NDUFA5|NDUFB2|NDUFB9|NDUFB6|NDUFA8|NDUFB8|NDUFS3|NDUFV1|NDUFS8|NDUFC2|NDUFA9|NDUFA4L2|NDUFA12|PRKAB1|NDUFB1|NDUFAF1|NDUFB10|NDUFAB1|NDUFV2|NDUFS7|NDUFA11|NDUFA7|NDUFB7|NDUFA13|NDUFA3|NDUFV3|NDUFA6|NDUFB11|NDUFA1|MT-ND1|MT-ND2|MT-ND3|MT-ND4L|MT-ND4|MT-ND5|MT-ND6	APPROVED	Endocrinology	CLINICAL CANCER	PRKAA2|PRKAA1|PRKAB1	NDUFS5|NDUFS2|GPD2|NDUFB3|NDUFS1|NDUFA10|NDUFAF3|NDUFB4|NDUFB5|NDUFC1|NDUFS6|NDUFS4|NDUFAF2|NDUFA2|NDUFAF4|NDUFA4|NDUFA5|NDUFB2|NDUFB9|NDUFB6|NDUFA8|NDUFB8|NDUFS3|NDUFV1|NDUFS8|NDUFC2|NDUFA9|NDUFA4L2|NDUFA12|NDUFB1|NDUFAF1|NDUFB10|NDUFAB1|NDUFV2|NDUFS7|NDUFA11|NDUFA7|NDUFB7|NDUFA13|NDUFA3|NDUFV3|NDUFA6|NDUFB11|NDUFA1|MT-ND1|MT-ND2|MT-ND3|MT-ND4L|MT-ND4|MT-ND5|MT-ND6
DRINABANT	10278470	CNR1	CLINICAL_TRIALS	-	-	CNR1
CCT244747	54758482	BRSK2|CHEK1|BRSK1	EXPERIMENTAL	-	-		BRSK2|CHEK1|BRSK1
GSK163090	11292933	HTR1D|HTT|HTR1A|HTR1B	CLINICAL_TRIALS	-	-	HTR1A	HTR1D|HTT|HTR1B
LIAROZOLE	60652	CYP26A1|CYP19A1|ITGAM	CLINICAL_TRIALS	-	-		CYP26A1|CYP19A1|ITGAM
CTA-2	5311387	TBXA2R	EXPERIMENTAL	-	-		TBXA2R
[3H]SUMATRIPTAN	53325948	HTR1D|HTR1B	EXPERIMENTAL	-	-		HTR1D|HTR1B
PREDNISOLONE ACETATE	5834	NR3C1	APPROVED	Ophthalmology | Immunology/Infectious disease | Gastroenterology | Nephrology/Urology | Hematology | Dermatology/Plastic surgery | Endocrinology | Neurology | Pulmonary/Respiratory disease | Musculoskeletal	-		NR3C1
PIRACETAM	4843	GRIA2|GRIA1|GRIA4	CLINICAL_TRIALS	-	-		GRIA2|GRIA1|GRIA4
VU0092145	4052597	GRM4	EXPERIMENTAL	-	-		GRM4
1H-1,2,4-TRIAZOLE	9257	CA2	EXPERIMENTAL	-	-	CA2
HYDRALAZINE	3637	HSPA4|AOC3	APPROVED	Cardiology/Vascular disease	CLINICAL CANCER		HSPA4|AOC3
CHEMBL507420	44580458	MMP12	EXPERIMENTAL	-	-		MMP12
STAUROSPORINE, N-BENZOYL	16760627	IL2|TNF|IL6	EXPERIMENTAL	-	-		IL2|TNF|IL6
NITROFURANTOIN	6604200	XDH|ABCG2|G6PD	APPROVED	Immunology/Infectious disease | Nephrology/Urology	-		XDH|ABCG2|G6PD
CHEMBL213618	16043304	PRKACA	EXPERIMENTAL	-	-	PRKACA
DOFETILIDE	71329	KCNH1|KCNK2|KCNH2|KCNJ12|ERG	APPROVED	Cardiology/Vascular disease	-	KCNK2|KCNH2|KCNJ12	KCNH1|ERG
4-PHENOXY-N-(PYRIDIN-2-YLMETHYL)BENZAMIDE	2352168	MAPK14	EXPERIMENTAL	-	-	MAPK14
CHEMBL141889	447219	F2	EXPERIMENTAL	-	-	F2
ENSARTINIB	56960363	ALK|EML4	CLINICAL_TRIALS	-	CANCER	ALK	EML4
INDIPLON	6450813	GABRA1	CLINICAL_TRIALS	-	-		GABRA1
ESUBERAPROST	10501053	PTGIR	EXPERIMENTAL	-	-		PTGIR
FQI1	656346	ACOXL|ACVR2A|ACVRL1|ADAM28|ADAM32|ADARB2|ADHFE1|ADK|AFF3|AFF4|AGER|AKAP9|AMHR2|ARID1A|ARNT|ATF2|ATP8B1|ATR|AXIN1|AXIN2|AXL|BAI1|BCKDK|BCL9|BLK|BLM|BMF|BMI1|BMP2K|BMPR1A|BMPR1B|BRCA1|BRCA2|BRCC3|BRIP1|BTRC|CACNB2|CAD|CARS|CASC5|CASK|CASP1|CASP10|CCR4|CD160|CDC34|CDC42BPA|CDC42BPB|CDC42BPG|CDK12|CDK19|CDK3|CDKL2|CDKL3|CEBPA|CFI|CHD1|CHD8|CHD9|CHEK2|CHL1|CIT|CLP1|CLPTM1|CLTC|CLTCL1|CNTN6|CNTRL|CREB1…	EXPERIMENTAL	-	-		ACOXL|ACVR2A|ACVRL1|ADAM28|ADAM32|ADARB2|ADHFE1|ADK|AFF3|AFF4|AGER|AKAP9|AMHR2|ARID1A|ARNT|ATF2|ATP8B1|ATR|AXIN1|AXIN2|AXL|BAI1|BCKDK|BCL9|BLK|BLM|BMF|BMI1|BMP2K|BMPR1A|BMPR1B|BRCA1|BRCA2|BRCC3|BRIP1|BTRC|CACNB2|CAD|CARS|CASC5|CASK|CASP1|CASP10|CCR4|CD160|CDC34|CDC42BPA|CDC42BPB|CDC42BPG|CDK12|CDK19|CDK3|CDKL2|CDKL3|CEBPA|CFI|CHD1|CHD8|CHD9|CHEK2|CHL1|CIT|CLP1|CLPTM1|CLTC|CLTCL1|CNTN6|CNTRL|CREB1…
ANTIPYRINE	2206	PTGS2|PTGS1	CLINICAL_TRIALS	-	-	PTGS2|PTGS1
BRIGATINIB	68165256	ALK|ROS1|EGFR|IGF1R|INSR	APPROVED	Oncology	BLOOD|LUNG		ALK|ROS1|EGFR|IGF1R|INSR
ISOTHIPENDYL	3781	HRH1	EXPERIMENTAL	-	-	HRH1
SB-366791	667594	TRPV1	EXPERIMENTAL	-	-		TRPV1
PENTAMIDINE	4735	IL1B	APPROVED	Immunology/Infectious disease | Pulmonary/Respiratory disease	CLINICAL CANCER		IL1B
PROPOFOL	4943	GABRD|FAAH|SCN2A|UGT1A8|UGT1A10|UGT1A9|UGT1A7|GABRG1|GABRA2|GABRA4|GABRB1|GABRB2|GABRA6|GABRA1|GABRG2|GABRP|KCNH2|ENO2|NOS1|GABRB3|GABRA5|GABRG3|TRPV1|NOS2|SCN4A|APP|GABRE|GABRA3|GABRQ	APPROVED	Pain management	-	FAAH|SCN2A|GABRB2|GABRA1|GABRB3|SCN4A	GABRD|UGT1A8|UGT1A10|UGT1A9|UGT1A7|GABRG1|GABRA2|GABRA4|GABRB1|GABRA6|GABRG2|GABRP|KCNH2|ENO2|NOS1|GABRA5|GABRG3|TRPV1|NOS2|APP|GABRE|GABRA3|GABRQ
DESOXYCORTICOSTERONE	6166	NR3C2|NR3C1	EXPERIMENTAL	-	-		NR3C2|NR3C1
(S)-3,4-DCPG	16062593	GRM6|GRM4|GRM8	EXPERIMENTAL	-	-		GRM6|GRM4|GRM8
501925-31-1	311434	CHRNA7	EXPERIMENTAL	-	-		CHRNA7
METHOPRENE ACID	5353760	RXRB|NCOA2|NR1H3	EXPERIMENTAL	-	-	RXRB|NCOA2|NR1H3
RUCAPARIB (CAMSYLATE)	121490161	PARP1|PARP3|PARP2	APPROVED	Oncology	BREAST		PARP1|PARP3|PARP2
DROSPIRENONE	68873	NR3C2|CYP2C19|PGR|AR	APPROVED	Obstetrics/Gynecology	-	NR3C2|PGR|AR	CYP2C19
3-QUINUCLIDINYL BENZILATE	23056	CHRM3|CHRM2|CHRM4|CHRM1|CHRM5	EXPERIMENTAL	-	-		CHRM3|CHRM2|CHRM4|CHRM1|CHRM5
PLERIXAFOR	65015	CXCR4|ACKR3|CCR4	APPROVED	Hematology | Oncology	CLINICAL CANCER	CXCR4	ACKR3|CCR4
BEDORADRINE SULFATE	9963056	ADRB2	CLINICAL_TRIALS	-	-		ADRB2
TICARCILLIN	36921	IL2|CSF2	EXPERIMENTAL	-	-		IL2|CSF2
FOTEMUSTINE	104799	MGMT|TXNRD1	CLINICAL_TRIALS	-	CANCER	TXNRD1	MGMT
ALEMCINAL	9918079	MLNR	EXPERIMENTAL	-	-		MLNR
SGX-523	24779724	MET	CLINICAL_TRIALS	-	CANCER	MET
CHEMBL492265	24941253	MAPK14	EXPERIMENTAL	-	-	MAPK14
VE-822	59472121	IDH1|ATR|ATM|KRAS|BRCA2|TP53|BRCA1	CLINICAL_TRIALS	-	CANCER		IDH1|ATR|ATM|KRAS|BRCA2|TP53|BRCA1
WAY 200070	135418373	ESR1	EXPERIMENTAL	-	-		ESR1
AM-211	44158492	PTGDR2	EXPERIMENTAL	-	-		PTGDR2
CHEMBL1234370	5288814	MMP3	EXPERIMENTAL	-	-	MMP3
BMS-599626	10437018	ERBB4|EGFR|MET|ERBB3|ERBB2	CLINICAL_TRIALS	-	CANCER	ERBB4|EGFR|ERBB2	MET|ERBB3
BENTIROMIDE	6957673	HPN	WITHDRAWN	-	-	HPN
CZC24832	42623951	PIK3CG	EXPERIMENTAL	-	-		PIK3CG
AZ3146	56973724	TTK	EXPERIMENTAL	-	-		TTK
CRA_10655	447480	PRSS1|PLAU	EXPERIMENTAL	-	-	PRSS1|PLAU
RU82209	447523	SRC	EXPERIMENTAL	-	-	SRC
ISOX	24951314	EGFR	EXPERIMENTAL	-	-		EGFR
COMPB	5311194	HTR3A|OPRL1	EXPERIMENTAL	-	-	HTR3A	OPRL1
BMS-582949	10409068	MAPK14|MAPK13|MAPK12|MAPK11	CLINICAL_TRIALS	-	-		MAPK14|MAPK13|MAPK12|MAPK11
ENCAINIDE	48041	SCN5A	CLINICAL_TRIALS	-	-	SCN5A
KT 5823	108152	CHRM2|CHRM1	EXPERIMENTAL	-	-		CHRM2|CHRM1
MALIC ACID	525	PKD2L1	EXPERIMENTAL	-	-		PKD2L1
BANTAG-1	73755180	NMBR|GRPR|BRS3	EXPERIMENTAL	-	-		NMBR|GRPR|BRS3
ALVELESTAT	46861623	ELANE	CLINICAL_TRIALS	-	-	ELANE
RIMCAZOLE	53389	SIGMAR1	EXPERIMENTAL	-	-	SIGMAR1
PHENSERINE	192706	BCHE|ACHE	CLINICAL_TRIALS	-	-	BCHE|ACHE
BIX-01294	25150857	EHMT2|EHMT1|ADAM17|ARHGEF7|BCL9|BRD4|CATSPERB|CDK14|CDK18|CDKN2D|CEBPA|CLPTM1L|CLTCL1|CNTN6|CSF1R|CSPP1|CTNNB1|CYP24A1|DDR1|EDN1|EPHB4|FANCF|FAS|FGFR2|FN1|FOS|FOXE1|FRK|GADD45A|GRIN2B|ITGB8|KALRN|KPNA5|LRP1|LYN|MAP3K13|MAP3K9|MARK2|MAST2|MATK|MFSD2A|MGA|MIF|MN1|MYC|MYCL1|MYLK2|NOS3|NOTCH3|NUP214|PAK6|PAX5|PDGFB|PDGFRB|PEAK1|PGGT1B|PI4K2B|PIK3CG|PIP5K1A|PIP5K1C|PRAME|PRDM16|PRKACA|PRKD3|PRRX1|PSEN…	EXPERIMENTAL	-	-		EHMT2|EHMT1|ADAM17|ARHGEF7|BCL9|BRD4|CATSPERB|CDK14|CDK18|CDKN2D|CEBPA|CLPTM1L|CLTCL1|CNTN6|CSF1R|CSPP1|CTNNB1|CYP24A1|DDR1|EDN1|EPHB4|FANCF|FAS|FGFR2|FN1|FOS|FOXE1|FRK|GADD45A|GRIN2B|ITGB8|KALRN|KPNA5|LRP1|LYN|MAP3K13|MAP3K9|MARK2|MAST2|MATK|MFSD2A|MGA|MIF|MN1|MYC|MYCL1|MYLK2|NOS3|NOTCH3|NUP214|PAK6|PAX5|PDGFB|PDGFRB|PEAK1|PGGT1B|PI4K2B|PIK3CG|PIP5K1A|PIP5K1C|PRAME|PRDM16|PRKACA|PRKD3|PRRX1|PSEN…
1-DEOXYNOJIRIMYCIN	29435	MAN1B1|GAA	CLINICAL_TRIALS	-	-	MAN1B1	GAA
ACETYLDIGITOXIN	5284512	ATP1A1|ATP1A2|ATP1A4|ATP1B1|ATP1B3|FXYD2|ATP1B2|ATP1A3	WITHDRAWN	-	-	ATP1A1	ATP1A2|ATP1A4|ATP1B1|ATP1B3|FXYD2|ATP1B2|ATP1A3
2-[(4-ETHYNYL-2-FLUOROPHENYL)AMINO]-3,4-DIFLUORO-N-(2-HYDROXYETHOXY)BENZAMIDE	10150081	MAP2K1	EXPERIMENTAL	-	-	MAP2K1
TOPIRAMATE	5284627	GABRD|GRIK3|SCN3A|SCN2A|SCN1A|SCN9A|SCN7A|SCN5A|SCN10A|SCN11A|NR1I2|GABRG1|GABRA2|GABRA4|GABRB1|GRIA2|GRIA1|GABRB2|GABRA6|GABRA1|GABRG2|GABRP|GRIK2|CA1|CA2|CYP2C19|GRIA4|GRIK4|SCN8A|GABRB3|GABRA5|GABRG3|CA12|CA7|CA4|SCN4A|GRIK1|GRIA3|GABRE|GABRA3|GABRQ	APPROVED	Neurology	-	SCN1A|GABRA1|CA2|CA4|GRIK1	GABRD|GRIK3|SCN3A|SCN2A|SCN9A|SCN7A|SCN5A|SCN10A|SCN11A|NR1I2|GABRG1|GABRA2|GABRA4|GABRB1|GRIA2|GRIA1|GABRB2|GABRA6|GABRG2|GABRP|GRIK2|CA1|CYP2C19|GRIA4|GRIK4|SCN8A|GABRB3|GABRA5|GABRG3|CA12|CA7|SCN4A|GRIA3|GABRE|GABRA3|GABRQ
IMATINIB	5291	NTRK1|DDR2|ABL2|ALK|BCL2L11|CTNNB1|FIP1L1|PDGFRA|KIT|ABCG2|CSF1R|PDGFRB|DDR1|EGFR|ABCB1|CYP3A4|MET|BRAF|MYC|JAK2|CDKN2A|ABL1|RET|ETV6|KRAS|FLT3|PRKCH|SLC2A4|NF1|BIRC5|SMAD4|BCR|NF2|CD40LG	APPROVED	Oncology	BLOOD	NTRK1|ABL2|PDGFRA|KIT|CSF1R|PDGFRB|DDR1|ABL1|RET|BCR	DDR2|ALK|BCL2L11|CTNNB1|FIP1L1|ABCG2|EGFR|ABCB1|CYP3A4|MET|BRAF|MYC|JAK2|CDKN2A|ETV6|KRAS|FLT3|PRKCH|SLC2A4|NF1|BIRC5|SMAD4|NF2|CD40LG
SB 218795	6604858	TACR3	EXPERIMENTAL	-	-		TACR3
CYCLOPENTOLATE	2905	CHRM1	APPROVED	Ophthalmology	-	CHRM1
VERCIRNON	10343454	CCR9	EXPERIMENTAL	-	-		CCR9
HYPERFORIN	441298	NR1I2|PTGS1|ALOX5|TRPC6	EXPERIMENTAL	-	-	NR1I2|PTGS1|ALOX5	TRPC6
PEXACERFONT	9884366	CRHR1	CLINICAL_TRIALS	-	-	CRHR1
JNJ-17203212	11339118	TRPV1	EXPERIMENTAL	-	-		TRPV1
5-METHYLNICOTINIC ACID	256208	HCAR2	EXPERIMENTAL	-	-		HCAR2
VATALANIB	151194	PDGFRA|KIT|KDR|CSF1R|PDGFRB|FLT4|FLT1	CLINICAL_TRIALS	-	CANCER	KIT|KDR|PDGFRB|FLT4|FLT1	PDGFRA|CSF1R
CHEMBL155917	9905972	NAT1	EXPERIMENTAL	-	-		NAT1
DOXAPRAM HYDROCHLORIDE	64647	KCNK3|KCNK9	APPROVED	Pulmonary/Respiratory disease	-		KCNK3|KCNK9
CHEMBL489798	4369162	PYGM	EXPERIMENTAL	-	-	PYGM
ANTALARMIN	177990	CRHR1	EXPERIMENTAL	-	-		CRHR1
A77636	64637	DRD1	EXPERIMENTAL	-	-		DRD1
AZD1208	58423153	PIM1|JAK2|PIM3|PIM2	CLINICAL_TRIALS	-	CANCER		PIM1|JAK2|PIM3|PIM2
MEGLUTOL	1662	HMGCR	CLINICAL_TRIALS	-	-	HMGCR
VELIPARIB	11960529	PARP1|PARP3|ATR|MET|PTEN|ATM|BRCA2|PARP2|BRCA1|STAG2|IREB2|ASXL1	CLINICAL_TRIALS	-	CANCER	PARP1|PARP2	PARP3|ATR|MET|PTEN|ATM|BRCA2|BRCA1|STAG2|IREB2|ASXL1
(2R,4R)-APDC	5310984	GRM2|GRM3	EXPERIMENTAL	-	-		GRM2|GRM3
2-AMINOETHYL DIPHENYLBORINATE	1598	TRPC1|TRPC3|TRPC7|TRPV6|TRPM3|TRPM6|TRPC6|TRPC4|TRPV1|TRPM2|TRPC5	EXPERIMENTAL	-	-		TRPC1|TRPC3|TRPC7|TRPV6|TRPM3|TRPM6|TRPC6|TRPC4|TRPV1|TRPM2|TRPC5
FESOTERODINE	6918558	CHRM3|CHRM2|CHRM4|CHRM1|CHRM5|CYP2D6	APPROVED	Nephrology/Urology	-	CHRM3|CHRM2|CHRM4|CHRM1|CHRM5	CYP2D6
8(S)-HETE	5283154	PPARA	EXPERIMENTAL	-	-		PPARA
SARAFOTOXIN 6C	16132429	EDNRB	EXPERIMENTAL	-	-		EDNRB
[3H]S0139	73755056	EDNRA	EXPERIMENTAL	-	-		EDNRA
PRALATREXATE	148121	RFC1|DHFR|TYMS	APPROVED	Oncology	BLOOD	RFC1|DHFR|TYMS
OLCEGEPANT	6918509	CALCRL|TAP2|CALCA	EXPERIMENTAL	-	-	CALCA	CALCRL|TAP2
4-[(3R)-3-{[2-(4-FLUOROPHENYL)-2-OXOETHYL]AMINO}BUTYL]BENZAMIDE	15991577	DPP4	EXPERIMENTAL	-	-	DPP4
CP 55244	9844074	GPR55	EXPERIMENTAL	-	-		GPR55
OXYMORPHONE	5284604	OPRD1|OPRM1	APPROVED	Pain management	-	OPRM1	OPRD1
CHEMBL2159511	25164607	PSEN1	EXPERIMENTAL	-	-		PSEN1
UAMC00039	11232124	DPP7	EXPERIMENTAL	-	-		DPP7
BML-277	9969021	CHEK2	CLINICAL_TRIALS	-	CANCER		CHEK2
DIOLEOYLPHOSPHATIDIC ACID	9547172	ADCY6	EXPERIMENTAL	-	-		ADCY6
IRON DEXTRAN	105075	HBB|FTH1|HBA1|FTL	APPROVED	Hematology	-	HBB|FTH1|HBA1|FTL
BMS 299897	11249248	APH1A|NCSTN|PSEN2|PSEN1|APH1B|PSENEN	EXPERIMENTAL	-	-		APH1A|NCSTN|PSEN2|PSEN1|APH1B|PSENEN
XYLAZINE	5707	ADRA2B|ADRA2A	EXPERIMENTAL	-	-		ADRA2B|ADRA2A
MILNACIPRAN	65833	HTR1A|SLC6A2|SLC6A4	APPROVED	Musculoskeletal	-	SLC6A2|SLC6A4	HTR1A
BARUSIBAN	9832431	OXTR	EXPERIMENTAL	-	-		OXTR
PALONOSETRON	6337614	HTR3A|CYP2D6	APPROVED	Gastroenterology | Oncology	-	HTR3A	CYP2D6
3-FLUORO-5-MORPHOLIN-4-YL-N-[1-(2-PYRIDIN-4-YLETHYL)-1H-INDOL-6-YL]BENZAMIDE	5326869	MAPK14	EXPERIMENTAL	-	-	MAPK14
7A-[(4-CYANOPHENYL)METHYL]-6-(3,5-DICHLOROPHENYL)-5-OXO-2,3,5,7A-TETRAHYDRO-1H-PYRROLO[1,2-A]PYRROLE-7-CARBONITRILE	16040268	ITGAL	EXPERIMENTAL	-	-	ITGAL
F3METHYLAA	9935197	PPARG|PPARD|NR1H3|NR1H2	EXPERIMENTAL	-	-		PPARG|PPARD|NR1H3|NR1H2
SELENOMETHIONINE	15103	GSTP1|KLK3	EXPERIMENTAL	-	-		GSTP1|KLK3
TRIAZOLOPYRIDINE	5289514	MAPK14	EXPERIMENTAL	-	-	MAPK14
L-796449	9891946	PPARG|PPARD	EXPERIMENTAL	-	-		PPARG|PPARD
PHENETHYLBORONIC ACID	65389	CTRB1	EXPERIMENTAL	-	-	CTRB1
GLIBENCLAMIDE	3488	ABCB11|NR1I2|IL2|AQP1|CFTR|ABCA1|KCNJ11|ABCC8|CPT1A|KCNJ1|KCNJ5|ABCC9|SCNN1B|SLC2A4|G6PD|IKBKG	APPROVED	Endocrinology	-	ABCB11|CFTR|ABCA1|KCNJ11|ABCC8|CPT1A|KCNJ1|KCNJ5|ABCC9	NR1I2|IL2|AQP1|SCNN1B|SLC2A4|G6PD|IKBKG
SB-409513	448008	GSK3B	EXPERIMENTAL	-	-	GSK3B
GLUCAGON RECOMBINANT	44278361	GLP1R|GLP2R|GCGR	APPROVED	Endocrinology | Hematology	-	GLP1R|GLP2R|GCGR
3,5-DIIODOSALICYLIC ACID	8631	EDNRA|AKR1C1	EXPERIMENTAL	-	-	EDNRA|AKR1C1
1,3-PROPANEDIAMINE, N-(2-NITROPHENYL)-	3581192	KAT2B	EXPERIMENTAL	-	-	KAT2B
175354-76-4	444617	DHFR	EXPERIMENTAL	-	-	DHFR
BISINDOLYLMALEIMIDE III	2398	PDPK1	EXPERIMENTAL	-	-	PDPK1
4-VAL-ARGIPRESSIN	171113	AVPR1B|AVPR1A|AVPR2	EXPERIMENTAL	-	-		AVPR1B|AVPR1A|AVPR2
GTPL9192	121231409	OPRK1	EXPERIMENTAL	-	-		OPRK1
NITRILOTRIACETIC ACID	8758	LTF	EXPERIMENTAL	-	-	LTF
5,8-DIMETHOXY-1,4-DIMETHYLQUINOLIN-2(1H)-ONE	1504717	NQO2	EXPERIMENTAL	-	-	NQO2
RAPACURONIUM BROMIDE	5311398	CHRNA1|CHRND|CHRNG|CHRNE|CHRNB1	WITHDRAWN	-	-		CHRNA1|CHRND|CHRNG|CHRNE|CHRNB1
AMANTADINE	2130	GRIN3A|DRD2|GRIN2B|GRIN2A|GRIN2C	APPROVED	Immunology/Infectious disease | Neurology	CLINICAL CANCER	GRIN3A|DRD2	GRIN2B|GRIN2A|GRIN2C
TETRAHYDROZOLINE	5419	ADRA1A	EXPERIMENTAL	-	-	ADRA1A
OXAPROZIN POTASSIUM	23694685	PTGS2|PTGS1	WITHDRAWN	-	-		PTGS2|PTGS1
3-ETHYL-6-{[(4-FLUOROPHENYL)SULFONYL]AMINO}-2-METHYLBENZOIC ACID	23647763	METAP2	EXPERIMENTAL	-	-	METAP2
JNJ 10397049	9869934	HCRTR1	EXPERIMENTAL	-	-		HCRTR1
OLVANIL	5311093	TRPV1|GPR119	EXPERIMENTAL	-	-		TRPV1|GPR119
CEFACLOR	51039	IL1B|NR1I2	APPROVED	Immunology/Infectious disease	-		IL1B|NR1I2
GONADORELIN	638793	GNRHR2|GNRHR|ESR1|ERBB2	WITHDRAWN	-	-	GNRHR2|GNRHR	ESR1|ERBB2
PIBTU	1331	NOS3|NOS2	EXPERIMENTAL	-	-	NOS3	NOS2
WAY-255348	11543746	PGR	EXPERIMENTAL	-	-		PGR
MAPROTILINE HYDROCHLORIDE	71478	NAT1	APPROVED	Psychiatry/Psychology	-		NAT1
ROPIVACAINE	175805	SCN10A	APPROVED	Pain management	-	SCN10A
RAFABEGRON	5493324	ADRB3	EXPERIMENTAL	-	-		ADRB3
4-METHOXYBENZOIC ACID	7478	PLA2G2E|PLA2G1B	EXPERIMENTAL	-	-	PLA2G2E|PLA2G1B
METHSUXIMIDE	6476	CACNA1H|CACNA1G|CACNA1I	APPROVED	Neurology	-	CACNA1G|CACNA1I	CACNA1H
1,4-BUTANEDIOL	8064	PLA2G2E|PLA2G2A|MAN1B1	EXPERIMENTAL	-	-	PLA2G2E|PLA2G2A|MAN1B1
E-6801	10202564	HTR6	EXPERIMENTAL	-	-		HTR6
LABRADIMIL	6918284	BDKRB2	CLINICAL_TRIALS	-	CANCER	BDKRB2
2,6-NAPHTHALENEDICARBOXYLIC ACID	14357	HBB|HBA1	EXPERIMENTAL	-	-	HBB|HBA1
(+/-)-BLEBBISTATIN	3476986	ADK|ARNT|CREBBP|EPHA6|KAT6B|NUP153|PRKCB|ZNF643	EXPERIMENTAL	-	-		ADK|ARNT|CREBBP|EPHA6|KAT6B|NUP153|PRKCB|ZNF643
4-PHOSPHONOOXY-PHENYL-METHYL-[4-PHOSPHONOOXY]BENZEN	1757	PTPN1	EXPERIMENTAL	-	-	PTPN1
PHA-680632	11249084	TP53	EXPERIMENTAL	-	-		TP53
TESOFENSINE	11370864	SLC6A2|SLC6A4	CLINICAL_TRIALS	-	-		SLC6A2|SLC6A4
4-BROMO-3-(CARBOXYMETHOXY)-5-PHENYLTHIOPHENE-2-CARBOXYLIC ACID	9547959	PTPN1	EXPERIMENTAL	-	-	PTPN1
IROSUSTAT	5287541	CA2|STS	CLINICAL_TRIALS	-	CANCER	CA2|STS
S-14297	115007	DRD3|DRD2	EXPERIMENTAL	-	-		DRD3|DRD2
AG-24322	135413565	CDK1|CDK2|CDK4	CLINICAL_TRIALS	-	CANCER	CDK2|CDK4	CDK1
MIRVETUXIMAB SORAVTANSINE	91810695	FOLR1	CLINICAL_TRIALS	-	CANCER	FOLR1
EPZ-5676	57345410	KMT2A|DOT1L	CLINICAL_TRIALS	-	CANCER		KMT2A|DOT1L
N-[3-[(1-AMINOETHYL)(HYDROXY)PHOSPHORYL]-2-(1,1'-BIPHENYL-4-YLMETHYL)PROPANOYL]ALANINE	5478838	MME|LTA4H|ANPEP	EXPERIMENTAL	-	-		MME|LTA4H|ANPEP
MIPOMERSEN	71301230	APOB	APPROVED	Hematology	-		APOB
ABT-126	24987875	CHRNA7	CLINICAL_TRIALS	-	-		CHRNA7
TRIAMCINOLONE HEXACETONIDE	21826	NR3C1	APPROVED	Dermatology/Plastic surgery	-		NR3C1
UNII-17VAN37K4Y	9867361	NR3C1	CLINICAL_TRIALS	-	CANCER	NR3C1
VOGLIBOSE	444020	MGAM	CLINICAL_TRIALS	-	-	MGAM
DIAZEPAM	3016	GABRD|SLC2A1|GABRR3|GABRG1|GABRA2|GABRA4|GABRB1|GABRB2|GABRA6|GABRA1|GABRG2|GABRP|GABRR1|GABRR2|CYP3A5|CYP3A4|ADRA1A|CYP2C19|CYP2C9|CCKBR|GABRB3|GABRA5|GABRG3|CYP2B6|TSPO|GABRE|GABRA3|GABRQ|G6PD	APPROVED	Neurology | Psychiatry/Psychology	-	GABRD|GABRR3|GABRG1|GABRA2|GABRB1|GABRB2|GABRA1|GABRG2|GABRP|GABRR1|GABRR2|GABRB3|GABRA5|GABRG3|TSPO|GABRE|GABRA3|GABRQ	SLC2A1|GABRA4|GABRA6|CYP3A5|CYP3A4|ADRA1A|CYP2C19|CYP2C9|CCKBR|CYP2B6|G6PD
CARBINOXAMINE MALEATE	5282409	HRH1	APPROVED	Immunology/Infectious disease	-		HRH1
REBIMASTAT	9913881	MMP2	CLINICAL_TRIALS	-	CANCER		MMP2
GG-2P20	155817478	FPR1	EXPERIMENTAL	-	-		FPR1
449811-92-1	11406590	MAPK14	EXPERIMENTAL	-	-		MAPK14
ANLOTINIB	25017411	KIT|KDR|PDGFRB|FLT4|FGFR1|FLT1	CLINICAL_TRIALS	-	CANCER		KIT|KDR|PDGFRB|FLT4|FGFR1|FLT1
CHEMBL509485	25920890	PTK2B	EXPERIMENTAL	-	-	PTK2B
DIAZIQUONE	42616	CSF2|CDKN1A	EXPERIMENTAL	-	-		CSF2|CDKN1A
HESPERETIN	72281	SOAT1|MTTP|DGAT1|SOAT2	CLINICAL_TRIALS	-	-	SOAT1|MTTP|DGAT1|SOAT2
UNII-L0LT4RER76	446642	PPARG|PPARA	EXPERIMENTAL	-	-		PPARG|PPARA
ABT-348	46207586	FGR|LCK|PDGFRA|KDR|PDGFRB|FLT4|FYN|FRK|BLK|LYN|CDKN2A|FLT1|AURKB|YES1|AURKC|HCK|SRC|AURKA|SRMS	CLINICAL_TRIALS	-	CANCER		FGR|LCK|PDGFRA|KDR|PDGFRB|FLT4|FYN|FRK|BLK|LYN|CDKN2A|FLT1|AURKB|YES1|AURKC|HCK|SRC|AURKA|SRMS
ST-1535	9860294	ADORA3|ADORA1|ADORA2B|ADORA2A	EXPERIMENTAL	-	-		ADORA3|ADORA1|ADORA2B|ADORA2A
TANAPROGET	4369524	PGR|C1S	EXPERIMENTAL	-	-	PGR|C1S
GOLOTIMOD	6992140	TLR9|TLR2|TLR4|TLR7	CLINICAL_TRIALS	-	-	TLR9|TLR2|TLR4|TLR7
CHEMBL352764	448285	METAP2	EXPERIMENTAL	-	-	METAP2
4-SULFONAMIDE-[1-(4-AMINOBUTANE)]BENZAMIDE	1758	CA2	EXPERIMENTAL	-	-	CA2
JWH-015	4273754	GPR55	EXPERIMENTAL	-	-		GPR55
NAADP	123953	P2RY11|TRPM2	EXPERIMENTAL	-	-		P2RY11|TRPM2
3,3',5,5'-TETRACHLORO-4,4'-BIPHENYLDIOL	97032	SULT1E1	EXPERIMENTAL	-	-	SULT1E1
CEP-11981	11751922	NTRK1|KDR|FLT4|MAP3K7|BLK|FGFR1|STK3|TEK|NTRK2|RET|FLT1	EXPERIMENTAL	-	-		NTRK1|KDR|FLT4|MAP3K7|BLK|FGFR1|STK3|TEK|NTRK2|RET|FLT1
CHEMBL371491	4369443	MAPK14	EXPERIMENTAL	-	-	MAPK14
CHOLIC ACID	221493	ESRRG|COX5B|GPBAR1|ADH1C|COX7C|FABP6|COX6C|COX8A|PLA2G1B|COX5A|COX6A2|CES1|COX4I1|FECH|COX6B1|COX7A1|COX7B|MT-CO1|MT-CO2|MT-CO3	APPROVED	Gastroenterology	-	ESRRG|COX5B|ADH1C|COX7C|FABP6|COX6C|COX8A|PLA2G1B|COX5A|COX6A2|CES1|COX4I1|FECH|COX6B1|COX7A1|COX7B|MT-CO1|MT-CO2|MT-CO3	GPBAR1
OMARIGLIPTIN	46209133	DPP4	CLINICAL_TRIALS	-	-		DPP4
CHEMBL412295	44452237	HMGCR	EXPERIMENTAL	-	-		HMGCR
PMX-53	6918468	C5AR1	EXPERIMENTAL	-	-		C5AR1
EMICERFONT	11223423	CRHR1	CLINICAL_TRIALS	-	-	CRHR1
CH5132799	49784945	PIK3CD|MTOR|PIK3R3|PIK3CB|PIK3CA|PIK3R1|PIK3CG|BRAF|PTEN|KRAS|PIK3R5|ERBB2|PIK3R2	CLINICAL_TRIALS	-	CANCER		PIK3CD|MTOR|PIK3R3|PIK3CB|PIK3CA|PIK3R1|PIK3CG|BRAF|PTEN|KRAS|PIK3R5|ERBB2|PIK3R2
DESLORATADINE	124087	HRH1|CYP2D6	APPROVED	Immunology/Infectious disease	-	HRH1	CYP2D6
NINTEDANIB ESYLATE	135476717	FGFR3|PDGFRA|KDR|PDGFRB|FGFR4|FLT4|FGFR1|FGFR2|FLT1	APPROVED	Pulmonary/Respiratory disease	CLINICAL CANCER		FGFR3|PDGFRA|KDR|PDGFRB|FGFR4|FLT4|FGFR1|FGFR2|FLT1
METANICOTINE	5310967	CHRNB2|CXCL8|CHRNA4	EXPERIMENTAL	-	-	CHRNB2|CXCL8	CHRNA4
CIRAZOLINE	2765	ADRA1B|ADRA1A|ADRA2A|ADRA1D	EXPERIMENTAL	-	-	ADRA1B|ADRA1A|ADRA2A|ADRA1D
INGENOL MEBUTATE	6918670	PRKCZ|PKN2|PRKCE|PRKCD|PRKCI|PRKCQ|PRKCH|PRKCB|PRKCA|PKN1|PRKCG	APPROVED	Dermatology/Plastic surgery	CLINICAL CANCER	PRKCD|PRKCA	PRKCZ|PKN2|PRKCE|PRKCI|PRKCQ|PRKCH|PRKCB|PKN1|PRKCG
GEFITINIB	123631	NRAS|ERBB4|PDGFRA|EGFR|ABCB1|CYP3A5|MET|SMO|BRAF|PBK|FGFR1|MAPK8|PLAU|PTEN|FGFR2|IGF2|EMP1|KRAS|ERBB3|ERBB2|CEACAM5|CYP2D6|HLA-A|CRKL|ERRFI1|MAPK1|MAPK3	APPROVED	Oncology	LUNG	EGFR	NRAS|ERBB4|PDGFRA|ABCB1|CYP3A5|MET|SMO|BRAF|PBK|FGFR1|MAPK8|PLAU|PTEN|FGFR2|IGF2|EMP1|KRAS|ERBB3|ERBB2|CEACAM5|CYP2D6|HLA-A|CRKL|ERRFI1|MAPK1|MAPK3
DEXMETHYLPHENIDATE	154101	SLC6A3|SLC6A2	APPROVED	Neurology | Psychiatry/Psychology	-		SLC6A3|SLC6A2
VESNARINONE	5663	NT5E|CYP3A4|FAS|THBS1|TP53	CLINICAL_TRIALS	-	-		NT5E|CYP3A4|FAS|THBS1|TP53
3'-URIDYLIC ACID	101543	RNASE1	EXPERIMENTAL	-	-	RNASE1
AZD2014	25262792	MTOR|PIK3CA|PDGFRA|RICTOR|FGFR1|PTEN|KRAS|ERBB2	CLINICAL_TRIALS	-	CANCER		MTOR|PIK3CA|PDGFRA|RICTOR|FGFR1|PTEN|KRAS|ERBB2
NEFAZODONE HYDROCHLORIDE	54911	HTT|NAT1|HTR2A|HTR2C	APPROVED	Psychiatry/Psychology	-		HTT|NAT1|HTR2A|HTR2C
UNII-2TRH1EX32K	56847547	IGF1R|INSR	CLINICAL_TRIALS	-	CANCER		IGF1R|INSR
CHEMBL478409	24963033	CDK2	EXPERIMENTAL	-	-	CDK2
2-OLEOYL-LPA	56947016	LPAR3|GPR35|LPAR1|LPAR2	EXPERIMENTAL	-	-		LPAR3|GPR35|LPAR1|LPAR2
CHEMBL200469	5287469	HSP90AA1	EXPERIMENTAL	-	-	HSP90AA1
CHEMBL260000	11696113	PKIA|PRKACA	EXPERIMENTAL	-	-	PKIA|PRKACA
PHENYLBUTAZONE	4781	CPT2|PTGS2|NR1I2|PTGS1|PTGIS	WITHDRAWN	-	-	PTGS2|PTGS1|PTGIS	CPT2|NR1I2
CHEMBL3794222	118797287	BCAT2	EXPERIMENTAL	-	-		BCAT2
THYMALFASIN	16130571	PTMA	CLINICAL_TRIALS	-	CANCER		PTMA
PEAQX	9868551	GRIN2B|GRIN2A	EXPERIMENTAL	-	-		GRIN2B|GRIN2A
BMS-852927	49787490	NR1H3|NR1H2	EXPERIMENTAL	-	-		NR1H3|NR1H2
L-162,313	6603900	AGTR1	EXPERIMENTAL	-	-		AGTR1
UNII-Q257O24H4J	11443029	CASP4|CASP1	EXPERIMENTAL	-	-		CASP4|CASP1
CHEMBL552425	24875320	EPHA7	EXPERIMENTAL	-	-	EPHA7
ACETYLCHOLINE	187	CHRM3|CHRM2|CHRM4|CHRM1|CHRM5	APPROVED	Ophthalmology	-		CHRM3|CHRM2|CHRM4|CHRM1|CHRM5
ACALISIB	11618268	PIK3CD|PIK3CA|PTEN	CLINICAL_TRIALS	-	CANCER		PIK3CD|PIK3CA|PTEN
TENALISIB	86291103	JAK2	CLINICAL_TRIALS	-	CANCER		JAK2
ZANAPEZIL	198752	ACHE	EXPERIMENTAL	-	-	ACHE
4-(7-HYDROXY-2-ISOPROPYL-4-OXOQUINAZOLIN-3(4H)-YL)BENZONITRILE	25138363	TRPV1	EXPERIMENTAL	-	-		TRPV1
BROMOCRIPTINE	31101	HTR6|HTR1D|ADRA2B|NFE2L2|HTR2B|SAG|DRD3|DRD5|IL2|GDNF|HTR1A|DRD1|HTR1B|NPY|ABCB1|LEP|MYC|ADRA2A|DRD4|DRD2|HTR2A|FOS|CYP1A2|HTR2C	APPROVED	Endocrinology | Neurology	-	DRD2	HTR6|HTR1D|ADRA2B|NFE2L2|HTR2B|SAG|DRD3|DRD5|IL2|GDNF|HTR1A|DRD1|HTR1B|NPY|ABCB1|LEP|MYC|ADRA2A|DRD4|HTR2A|FOS|CYP1A2|HTR2C
CHEMBL254575	9926999	GRM1	EXPERIMENTAL	-	-		GRM1
CHEMBL1236882	9887557	CTSS	EXPERIMENTAL	-	-	CTSS
BU-TPMF	4436121	KCNN1	EXPERIMENTAL	-	-		KCNN1
DIBUTYL PHTHALATE	3026	TRPA1	EXPERIMENTAL	-	-		TRPA1
TAMOXIFEN	2733526	BGLAP|NTRK1|F5|NCOA1|NR1I2|PLD1|PIK3CA|HEXB|DHFR|EDN1|ESR1|GPER1|ABCB1|CYP3A4|PIP|NRG1|LRMDA|CYP2C9|RRAS2|MYOD1|F2|CCND1|PGR|HSPB2|GAPDH|VDR|ESR2|CETP|TP53|NF1|ERBB2|BRCA1|PRKCA|TYMS|MUC16|CYP2B6|TGFB1|KLK3|TGM2|NCOA3|AURKA|TFF3|COL18A1|GGT1|EBP|AMHR2|CAMKV|LTK|PRCC|PSEN1|SIX4|TOPBP1|YSK4|ACACA|ADAMTS2|ALK|ALPK1|ALPK2|BIRC2|BRDT|CNTN5|CTNNA2|CTSS|CXCR7|DRD2|DST|DSTYK|EPHA3|IRS1|ITPR2|MAP2K5|MAP3K…	APPROVED	Oncology	BREAST	ESR1|ESR2|PRKCA|EBP	BGLAP|NTRK1|F5|NCOA1|NR1I2|PLD1|PIK3CA|HEXB|DHFR|EDN1|GPER1|ABCB1|CYP3A4|PIP|NRG1|LRMDA|CYP2C9|RRAS2|MYOD1|F2|CCND1|PGR|HSPB2|GAPDH|VDR|CETP|TP53|NF1|ERBB2|BRCA1|TYMS|MUC16|CYP2B6|TGFB1|KLK3|TGM2|NCOA3|AURKA|TFF3|COL18A1|GGT1|AMHR2|CAMKV|LTK|PRCC|PSEN1|SIX4|TOPBP1|YSK4|ACACA|ADAMTS2|ALK|ALPK1|ALPK2|BIRC2|BRDT|CNTN5|CTNNA2|CTSS|CXCR7|DRD2|DST|DSTYK|EPHA3|IRS1|ITPR2|MAP2K5|MAP3K2|MSH3|NPAT|PIK3CB|P…
SELEGILINE	26757	SPR|CYP2B6|MAOA|MAOB	APPROVED	Neurology | Psychiatry/Psychology	-	SPR|MAOB	CYP2B6|MAOA
3D0B	24812721	HSP90AA1	EXPERIMENTAL	-	-	HSP90AA1
CHEMBL189449	11185529	MTNR1A|MTNR1B	EXPERIMENTAL	-	-		MTNR1A|MTNR1B
CHEMBL1232702	23629645	DHRS4L1	EXPERIMENTAL	-	-	DHRS4L1
5'-THYMIDYLIC ACID	9700	DTYMK|TYMS	EXPERIMENTAL	-	-	DTYMK|TYMS
TIRASEMTIV	23729157	TNNI2|TNNT3|TNNC2	CLINICAL_TRIALS	-	-		TNNI2|TNNT3|TNNC2
ALOISINE A	448912	CDK5|CDK1|CDK2|CDK5R1|GSK3A	EXPERIMENTAL	-	-	CDK5|CDK5R1	CDK1|CDK2|GSK3A
2-MERCAPTOPYRIDINE	2723698	CTSB	EXPERIMENTAL	-	-	CTSB
4-((3R,4S,5R)-4-AMINO-3,5-DIHYDROXY-HEX-1-YNYL)-5-FLUORO-3-[1-(3-METHOXY-1H-PYRROL-2-YL)-METH-(Z)-YLIDENE]-1,3-DIHYDRO-INDOL-2-ONE	5288222	CDK2	EXPERIMENTAL	-	-	CDK2
CLONIDINE	2803	ADRA2B|ADRA2C|PRL|SLC22A1|ADRA2A	APPROVED	Cardiology/Vascular disease | Pain management | Psychiatry/Psychology	-	ADRA2A	ADRA2B|ADRA2C|PRL|SLC22A1
RAD1901	23642301	ESR1	CLINICAL_TRIALS	-	CANCER		ESR1
TG100-115	10427712	PIK3CD|PIK3CB|PIK3CA|PIK3CG	CLINICAL_TRIALS	-	-	PIK3CG	PIK3CD|PIK3CB|PIK3CA
ETHYL 4-[(4-METHYLPYRIDIN-2-YL)AMINO]PIPERIDINE-1-CARBOXYLATE	11149707	NOS3|NOS2	EXPERIMENTAL	-	-	NOS3|NOS2
TINIDAZOLE	5479	NT5E	APPROVED	Immunology/Infectious disease	-		NT5E
UNII-W67ZB2FV61	9909113	DRD3|HTR1A	EXPERIMENTAL	-	-	DRD3|HTR1A
S-222611	46701811	EGFR|MET|ERBB2	EXPERIMENTAL	-	-	EGFR|ERBB2	MET
IBUPROFEN	3672	CPT2|PTGS2|VHL|HPGD|PTGER4|APC|ABCB1|PTGS1|ASIC1|DDIT3|IFNG|SLC5A8|CYP19A1|CYP1A2|PTGER1	APPROVED	Pain management	-	PTGS2|PTGS1	CPT2|VHL|HPGD|PTGER4|APC|ABCB1|ASIC1|DDIT3|IFNG|SLC5A8|CYP19A1|CYP1A2|PTGER1
DUROQUINONE	68238	NQO1	CLINICAL_TRIALS	-	-	NQO1
AZILSARTAN KAMEDOXOMIL	23699544	AGTR1	APPROVED	Cardiology/Vascular disease	-		AGTR1
CHEMBL185346	11306423	PTGER1	EXPERIMENTAL	-	-		PTGER1
CAPTODIAME	10240	DRD3|SIGMAR1|HTR2C	EXPERIMENTAL	-	-	DRD3|SIGMAR1|HTR2C
ECABET	65781	PGC|PGA3|NOXO1	CLINICAL_TRIALS	-	-	NOXO1	PGC|PGA3
BMS-640994	11427975	MAPK14	EXPERIMENTAL	-	-	MAPK14
AS16	135529391	ADORA2B	EXPERIMENTAL	-	-		ADORA2B
NVP-ABE854	5288616	CTSK	EXPERIMENTAL	-	-	CTSK
POTASSIUM CHLORIDE	4873	SLC12A7|SLC12A2|SLC12A6|SLC12A1|SLC12A4|SLC12A5|G6PD	APPROVED	Hematology	-	SLC12A7|SLC12A2|SLC12A6|SLC12A1|SLC12A4|SLC12A5	G6PD
CP55940	104895	GPR55|CNR1	EXPERIMENTAL	-	-		GPR55|CNR1
N-{2-METHYL-5-[(6-PHENYLPYRIMIDIN-4-YL)AMINO]PHENYL}METHANESULFONAMIDE	25138203	BACE1	EXPERIMENTAL	-	-	BACE1
BQ788	16759603	EDNRB	CLINICAL_TRIALS	-	CANCER		EDNRB
ACEBUTOLOL HYDROCHLORIDE	441307	ADRB1	APPROVED	Cardiology/Vascular disease	CLINICAL CANCER		ADRB1
METHAZOLAMIDE	4100	CA14|CA1|CA2|CA12|CA7|CA4	APPROVED	Ophthalmology	-	CA1|CA2|CA7|CA4	CA14|CA12
AC-201	26248	IL1B|IL1RN	EXPERIMENTAL	-	-		IL1B|IL1RN
DANUSERTIB	11442891	SLK|KRAS|AURKB|AURKC|AURKA	CLINICAL_TRIALS	-	CANCER	AURKB|AURKC|AURKA	SLK|KRAS
DOXORUBICINOL	83970	SLC22A16|SETD4|CBR1	EXPERIMENTAL	-	-		SLC22A16|SETD4|CBR1
SK1-I	44815217	SPHK1	EXPERIMENTAL	-	-		SPHK1
SIBENADET	183812	ADRB2|DRD2	EXPERIMENTAL	-	-	ADRB2|DRD2
RU85493	5287515	SRC	EXPERIMENTAL	-	-	SRC
ANISINDIONE	2197	GGCX|GC	WITHDRAWN	-	-	GGCX	GC
RS-102221	3693566	HTR2B|HTR2A|HTR2C	EXPERIMENTAL	-	-		HTR2B|HTR2A|HTR2C
ARSENIC TRIOXIDE	14888	JUN|MYCN|MAPK10|TERT|HSPA4|CDKN1A|IL6|EPO|SERPINE1|SMO|FGFR1|IKBKB|FAS|GSTO1|BDNF|CCND1|TXNRD1|FLT3|AKT1|PML|MAPK3|RARA|BIRC5|DNMT1|MAPK1	APPROVED	Oncology	BLOOD	JUN|IKBKB|CCND1|TXNRD1|AKT1|PML|MAPK3|MAPK1	MYCN|MAPK10|TERT|HSPA4|CDKN1A|IL6|EPO|SERPINE1|SMO|FGFR1|FAS|GSTO1|BDNF|FLT3|RARA|BIRC5|DNMT1
GEFAPIXANT	24764487	P2RX3	CLINICAL_TRIALS	-	-		P2RX3
3-FLUORO-N-[1-(4-FLUOROPHENYL)-3-(2-THIENYL)-1H-PYRAZOL-5-YL]BENZENESULFONAMIDE	2742752	PPARG	EXPERIMENTAL	-	-	PPARG
[125I]IRL1620	16130933	EDNRB	EXPERIMENTAL	-	-		EDNRB
SSR 125543	5282340	CRHR1	CLINICAL_TRIALS	-	-	CRHR1
MACIMORELIN	9804938	GHRL|GHSR	APPROVED	Endocrinology	-		GHRL|GHSR
4-(4'-FLUOROBENZYL)PIPERIDINE	3699841	BACE1	EXPERIMENTAL	-	-	BACE1
PHENOTHIAZINE	7108	TSHB|BCHE|PRL|ABCB1|S100B	EXPERIMENTAL	-	-		TSHB|BCHE|PRL|ABCB1|S100B
DIMEBOLIN	197033	ACHE|GRIN3A|GRIN1|GRIN2B|GRIN2C|GRIN3B|GRIN2D	CLINICAL_TRIALS	-	-		ACHE|GRIN3A|GRIN1|GRIN2B|GRIN2C|GRIN3B|GRIN2D
DNQX	3899541	GRIA2	EXPERIMENTAL	-	-	GRIA2
CHEMBL368161	10020451	C5AR1	EXPERIMENTAL	-	-		C5AR1
RFI-641	16156223	CCR2	CLINICAL_TRIALS	-	CANCER	CCR2
CHEMBL222460	9951995	KCNMA1	EXPERIMENTAL	-	-		KCNMA1
RGH-896	10200813	GRIN2B	EXPERIMENTAL	-	-	GRIN2B
BPH-252	5276503	GGPS1	EXPERIMENTAL	-	-		GGPS1
3-{[(3-FLUORO-3'-METHOXYBIPHENYL-4-YL)AMINO]CARBONYL}THIOPHENE-2-CARBOXYLIC ACID	15942657	DHODH	EXPERIMENTAL	-	-	DHODH
SP-4206	5288251	IL2	EXPERIMENTAL	-	-	IL2
5-CYANO-N-(2,5-DIMETHOXYBENZYL)-6-ETHOXYPYRIDINE-2-CARBOXAMIDE	9543521	MAPK8|MAPK8IP1	EXPERIMENTAL	-	-	MAPK8|MAPK8IP1
PHENSUXIMIDE	6839	CACNA1H|CACNA1G|CACNA1I	WITHDRAWN	-	-		CACNA1H|CACNA1G|CACNA1I
BLONANSERIN	125564	DRD2|HTR2A	CLINICAL_TRIALS	-	-	DRD2|HTR2A
1218778-77-8	45138699	SMO	APPROVED	Oncology	SKIN		SMO
SARCNU	100773	SLC22A3	CLINICAL_TRIALS	-	CANCER		SLC22A3
[125I]BOP	23986047	TBXA2R	EXPERIMENTAL	-	-		TBXA2R
CHEMBL29641	1714	MAPK14	EXPERIMENTAL	-	-	MAPK14
SB-357134	6918553	HTR6	EXPERIMENTAL	-	-		HTR6
CHLOROTHIAZIDE	2720	CA1|CA2|KCNMA1|SLC12A3|CA4	APPROVED	Cardiology/Vascular disease	-	CA1|CA2|KCNMA1|SLC12A3|CA4
CARBOPROSTACYCLIN	6436393	PTGER3|PTGFR|PTGER4|PTGDR|PTGER2|TBXA2R|PTGER1	EXPERIMENTAL	-	-		PTGER3|PTGFR|PTGER4|PTGDR|PTGER2|TBXA2R|PTGER1
IFETROBAN	3037233	TBXA2R	CLINICAL_TRIALS	-	-		TBXA2R
TIE2 KINASE INHIBITOR	23625762	TEK	EXPERIMENTAL	-	-		TEK
PHOSPHOGLYCOLIC ACID	529	PKLR|TPI1|ENO2|PKM|ENO3	EXPERIMENTAL	-	-	PKLR|TPI1|ENO2|PKM|ENO3
WORTMANNIN	312145	GADD45A|PI4KB|NTRK1|NFE2L2|CTLA4|PIK3CA|MAPK10|SPP1|F2R|HSPA4|HGF|TAC1|NRG1|PRKDC|SLC1A1|PRKAB1|EIF2B1|AKT1|PLK1|TRPV1|SLC2A4|MYO9B|PI4KA	EXPERIMENTAL	-	-		GADD45A|PI4KB|NTRK1|NFE2L2|CTLA4|PIK3CA|MAPK10|SPP1|F2R|HSPA4|HGF|TAC1|NRG1|PRKDC|SLC1A1|PRKAB1|EIF2B1|AKT1|PLK1|TRPV1|SLC2A4|MYO9B|PI4KA
RESVERATROL	445154	CPT2|PDE4B|BGLAP|PTGS2|IL1B|PPARG|PIK3CA|PDE4D|NQO2|RIPK1|MAPK14|HGF|PTGS1|CEL|SIRT1|GSTP1|HSPB2|CDK2|DIABLO|PRKD1|MMP2|SLC2A4|PECAM1|BIRC5|GDF15|CSNK2A1	CLINICAL_TRIALS	-	CANCER	PTGS2|NQO2|PTGS1|SIRT1|CSNK2A1	CPT2|PDE4B|BGLAP|IL1B|PPARG|PIK3CA|PDE4D|RIPK1|MAPK14|HGF|CEL|GSTP1|HSPB2|CDK2|DIABLO|PRKD1|MMP2|SLC2A4|PECAM1|BIRC5|GDF15
EPROSARTAN MESYLATE	5282474	AGTR1	APPROVED	Cardiology/Vascular disease	-	AGTR1
NERATINIB	9915743	PIK3CA|EGFR|MET|BRAF|KRAS|HERC2|ERBB2|ARFGEF1|GRIA3|HOXD13|ITK|KDR|STK11	APPROVED	Oncology	BREAST	EGFR|ERBB2	PIK3CA|MET|BRAF|KRAS|HERC2|ARFGEF1|GRIA3|HOXD13|ITK|KDR|STK11
(S)-WILLARDIINE	440053	GRIA2	EXPERIMENTAL	-	-	GRIA2
DUVELISIB	50905713	PIK3CD|PIK3CB|PIK3CA|PIK3CG|TP53	CLINICAL_TRIALS	-	CANCER		PIK3CD|PIK3CB|PIK3CA|PIK3CG|TP53
KI20227	9869779	KIT|KDR|CSF1R|PDGFRB	EXPERIMENTAL	-	-		KIT|KDR|CSF1R|PDGFRB
BMS 493	9909190	RARA	EXPERIMENTAL	-	-		RARA
NS-49	9838763	ADRA1B|ADRA1A	EXPERIMENTAL	-	-		ADRA1B|ADRA1A
CHEMBL496942	10224181	MMP13	EXPERIMENTAL	-	-	MMP13
[11C]XANOMELINE	73755040	CHRM1	EXPERIMENTAL	-	-		CHRM1
ENMD-1198	11483754	HIF1A	EXPERIMENTAL	-	-		HIF1A
ITACITINIB	53380437	JAK1|JAK2	CLINICAL_TRIALS	-	CANCER		JAK1|JAK2
[2-AMINO-6-(2,6-DIFLUORO-BENZOYL)-IMIDAZO[1,2-A]PYRIDIN-3-YL]-PHENYL-METHANONE	5289179	CDK2	EXPERIMENTAL	-	-	CDK2
IODORESINIFERATOXIN	6324614	TRPV1	EXPERIMENTAL	-	-		TRPV1
TACRINE	1935	BCHE|ACHE	WITHDRAWN	-	-	BCHE|ACHE
DICHLORPHENAMIDE	3038	CA1|CA2|CA12|CA7|CA4	APPROVED	Ophthalmology	-	CA1|CA2|CA7|CA4	CA12
BENZPHETAMINE HYDROCHLORIDE	11558159	NAT1|SLC18A2	APPROVED	Endocrinology	-		NAT1|SLC18A2
HEPTABARBITAL	10518	GABRA2|GABRA4|GRIA2|GABRA6|GABRA1|GRIK2|GABRA5|CHRNA7|CHRNA4|GABRA3	EXPERIMENTAL	-	-	GABRA2|GABRA4|GRIA2|GABRA6|GABRA1|GRIK2|GABRA5|CHRNA7|CHRNA4|GABRA3
UROCORTIN 2	56843276	CRHR2|CRHR1	CLINICAL_TRIALS	-	-	CRHR2	CRHR1
SP2456	447945	IL2	EXPERIMENTAL	-	-	IL2
3-PYRIDINEACETIC ACID	108	HCAR2	EXPERIMENTAL	-	-		HCAR2
ERYTHRITYL TETRANITRATE	5284553	NPR1|NPR2	EXPERIMENTAL	-	-	NPR1|NPR2
HYDROFLUMETHIAZIDE	3647	ATP1A1|CA1|CA2|CA9|KCNMA1|SLC12A1|CA12|SLC12A3|CA4	APPROVED	Nephrology/Urology | Cardiology/Vascular disease | Gastroenterology	-	ATP1A1|CA1|CA2|CA9|KCNMA1|SLC12A1|CA12|CA4	SLC12A3
[125I]-BDZ2	44572147	CCKBR	EXPERIMENTAL	-	-		CCKBR
CRA_8696	447476	PRSS1|PLAU|F2	EXPERIMENTAL	-	-	PRSS1|PLAU|F2
HDMPPA	167961	CHRM2	EXPERIMENTAL	-	-		CHRM2
GNE-617	68277611	NAPRT	EXPERIMENTAL	-	-		NAPRT
DAP-81	9548005	PLK1	EXPERIMENTAL	-	-	PLK1
CHEMBL27784	16741228	PTGS1	EXPERIMENTAL	-	-	PTGS1
ACLIDINIUM BROMIDE	11519741	CHRM3	APPROVED	Pulmonary/Respiratory disease	-	CHRM3
GALETERONE	11188409	CYP17A1|AR	CLINICAL_TRIALS	-	CANCER		CYP17A1|AR
PHENINDAMINE	11291	HRH1	EXPERIMENTAL	-	-	HRH1
ETONITAZENE	13493	OPRD1|OPRM1|OPRK1	EXPERIMENTAL	-	-		OPRD1|OPRM1|OPRK1
APRICOXIB	9820073	PTGS2	CLINICAL_TRIALS	-	CANCER	PTGS2
NOMIFENSINE	4528	SLC6A3|DRD2|SLC6A2|MPO|MAOA|MAOB	EXPERIMENTAL	-	-	SLC6A3|DRD2|SLC6A2|MPO|MAOA|MAOB
ADP RIBOSE	30243	TRPM2	EXPERIMENTAL	-	-		TRPM2
ROXATIDINE ACETATE	5105	HRH2	EXPERIMENTAL	-	-	HRH2
DDATP	65304	P2RY1|DNTT	EXPERIMENTAL	-	-	DNTT	P2RY1
DIMETHYL FUMARATE	637568	KEAP1	APPROVED	Neurology	-	KEAP1
GSK866	25058139	NR3C1	EXPERIMENTAL	-	-		NR3C1
BIC1	672548	BRD2	EXPERIMENTAL	-	-		BRD2
PERINDOPRILAT	72022	ACE	CLINICAL_TRIALS	-	-		ACE
AZ 10417808	135665263	CASP3	EXPERIMENTAL	-	-		CASP3
ZEBULARINE	100016	DNMT1|ABCC3|ABI1|ACOXL|ACVR2A|ADAM28|ADAM29|ADAM32|ADARB2|ADCK3|ADK|AGER|AKAP9|ALK|AMHR2|ARHGAP26|ARHGAP29|ARHGDIB|ARNT|ATR|AXIN1|AXIN2|BAI1|BCAR1|BIRC5|BLM|BMF|BMP2K|BMPR1B|BRCA1|BRCA2|BRIP1|CACNB2|CAMK1|CARD14|CASC5|CASK|CASP10|CBFA2T3|CBL|CCNG1|CCNT1|CDK12|CDK19|CDK3|CDKL3|CDX2|CEBPA|CFI|CHD8|CHD9|CHRNA3|CIC|CLK1|CLK3|CLK4|CLPTM1|CLTC|CNBP|CNTN6|COL4A3BP|COPS5|CSMD3|CSNK1A1L|CSNK1G1|CTBP1|CTBP…	EXPERIMENTAL	-	-		DNMT1|ABCC3|ABI1|ACOXL|ACVR2A|ADAM28|ADAM29|ADAM32|ADARB2|ADCK3|ADK|AGER|AKAP9|ALK|AMHR2|ARHGAP26|ARHGAP29|ARHGDIB|ARNT|ATR|AXIN1|AXIN2|BAI1|BCAR1|BIRC5|BLM|BMF|BMP2K|BMPR1B|BRCA1|BRCA2|BRIP1|CACNB2|CAMK1|CARD14|CASC5|CASK|CASP10|CBFA2T3|CBL|CCNG1|CCNT1|CDK12|CDK19|CDK3|CDKL3|CDX2|CEBPA|CFI|CHD8|CHD9|CHRNA3|CIC|CLK1|CLK3|CLK4|CLPTM1|CLTC|CNBP|CNTN6|COL4A3BP|COPS5|CSMD3|CSNK1A1L|CSNK1G1|CTBP1|CTBP…
CYCLIZINE	6726	HRH1|SULT1E1	WITHDRAWN	-	-	HRH1|SULT1E1
CIDOFOVIR	60613	CXCL8|SLC22A6	APPROVED	Immunology/Infectious disease	CLINICAL CANCER		CXCL8|SLC22A6
1,3-DIETHYL-8-PHENYLXANTHINE	1328	ADORA2B	EXPERIMENTAL	-	-		ADORA2B
TETRACAINE	5411	SCN3A|SCN2A|SCN1A|SCN9A|SCN7A|SCN5A|SCN10A|SCN11A|SCN8A|SCN4A	APPROVED	Pain management	-	SCN10A	SCN3A|SCN2A|SCN1A|SCN9A|SCN7A|SCN5A|SCN11A|SCN8A|SCN4A
1D-MYO-INOSITOL 3,4,5,6-TETRAKISPHOSPHATE	121920	ANO1	EXPERIMENTAL	-	-		ANO1
SSR 146977	9938990	TACR3	EXPERIMENTAL	-	-		TACR3
5-FLUOROURACIL	3385	C1ORF167|MTHFR|DPYD|NRAS|TSHB|IL6R|PTPRC|GALNT14|UPP2|PARD3B|DTYMK|ALCAM|CBLB|NLGN1|PIK3CA|ABCC5|PPAT|ABCG2|APC|CDC25C|CDKN1A|SLC22A7|SLC29A1|MYB|IGFBP3|UPP1|ABCB1|CYP3A4|MET|BRAF|NOS3|COLEC10|HSPA5|FPGS|IL2RA|DKK1|FAS|CYP2E1|MUC2|BDNF|KRAS|TPT1|ABCC4|KLC1|XRCC3|ITGAL|TP53|WRAP53|SHMT1|ERBB2|ABCC3|BIRC5|TYMS|ENOSF1|SMAD4|XRCC1|KLC3|ERCC2|ERCC1|BAX|IL11|E2F1|AURKA|GNAS|SLC19A1|TYMP|MECP2|SOX9|CUL3…	APPROVED	Oncology | Dermatology/Plastic surgery	CLINICAL CANCER	TYMS	C1ORF167|MTHFR|DPYD|NRAS|TSHB|IL6R|PTPRC|GALNT14|UPP2|PARD3B|DTYMK|ALCAM|CBLB|NLGN1|PIK3CA|ABCC5|PPAT|ABCG2|APC|CDC25C|CDKN1A|SLC22A7|SLC29A1|MYB|IGFBP3|UPP1|ABCB1|CYP3A4|MET|BRAF|NOS3|COLEC10|HSPA5|FPGS|IL2RA|DKK1|FAS|CYP2E1|MUC2|BDNF|KRAS|TPT1|ABCC4|KLC1|XRCC3|ITGAL|TP53|WRAP53|SHMT1|ERBB2|ABCC3|BIRC5|ENOSF1|SMAD4|XRCC1|KLC3|ERCC2|ERCC1|BAX|IL11|E2F1|AURKA|GNAS|SLC19A1|TYMP|MECP2|SOX9|CUL3|KCNQ…
FUNAPIDE	49836093	SCN9A	CLINICAL_TRIALS	-	-		SCN9A
ENDOTHELIN-2	44134694	EDNRA	EXPERIMENTAL	-	-		EDNRA
1'-ACETOXYCHAVICOL ACETATE	119104	TRPA1	EXPERIMENTAL	-	-		TRPA1
2',3'-DEHYDRO-2',3'-DEOXY-THYMIDINE 5'-TRIPHOSPHATE	65355	NME1	EXPERIMENTAL	-	-	NME1
THR10CONTULAKIN-G	101205709	NTSR1	EXPERIMENTAL	-	-		NTSR1
1,2-DIHYDRO-1-HYDROXY-6-METHYL-2-(PROPANESULFONYL)-THIENO(3,2D)(1,2,3)-DIAZABORINE	171833	DECR1	EXPERIMENTAL	-	-	DECR1
MECLIZINE	4034	NR1I3|HRH1	APPROVED	Gastroenterology	-	NR1I3|HRH1
CHEMBL211614	11987846	ESR2	EXPERIMENTAL	-	-	ESR2
DAUNORUBICIN	30323	DNMT3A|TOP2B|RPSA|NPM1|ABCB1|FAS|WT1|KMT2A|FLT3|CYP1A1|ABCC1|TP53|TOP2A|TYMS|APP|GATA1	APPROVED	Oncology	BLOOD		DNMT3A|TOP2B|RPSA|NPM1|ABCB1|FAS|WT1|KMT2A|FLT3|CYP1A1|ABCC1|TP53|TOP2A|TYMS|APP|GATA1
RU90395	447522	SRC	EXPERIMENTAL	-	-	SRC
6-[2-(3'-METHOXYBIPHENYL-3-YL)ETHYL]PYRIDIN-2-AMINE	11659487	BACE1	EXPERIMENTAL	-	-	BACE1
L-THYROXINE	5819	TSHB|NTRK1|THRB|PRKAA1|HEXB|SERPINE1|GSR|IL2RA|IL18|NTRK3|THRA|THBD|MPST|F9	APPROVED	Endocrinology	-	THRB|THRA	TSHB|NTRK1|PRKAA1|HEXB|SERPINE1|GSR|IL2RA|IL18|NTRK3|THBD|MPST|F9
HALOPERIDOL LACTATE	16051968	DRD3|DRD4|DRD2|HTR2A	APPROVED	Psychiatry/Psychology	-		DRD3|DRD4|DRD2|HTR2A
AZASERINE	460129	VIP|NTS|SMOX	EXPERIMENTAL	-	-		VIP|NTS|SMOX
TRIPELENNAMINE	5587	HRH1	WITHDRAWN	-	-	HRH1
UNII-4NVH197M39	44570980	TACR3	EXPERIMENTAL	-	-		TACR3
L-THIOCITRULLINE	2733514	NOS2	EXPERIMENTAL	-	-	NOS2
PHOSPHOMETHYLPHOSPHONIC ACID GUANOSYL ESTER	135406506	CANT1	EXPERIMENTAL	-	-	CANT1
ZIDOVUDINE	35370	IL10|TERC|UGT2B7|CXCL10|TERT|PRL|ABCB1|ABCC4|ENOSF1	APPROVED	Immunology/Infectious disease	-	TERT	IL10|TERC|UGT2B7|CXCL10|PRL|ABCB1|ABCC4|ENOSF1
NAPHAZOLINE	4436	ADRA1A|ADRA2A	APPROVED	Ophthalmology	-	ADRA1A|ADRA2A
N-METHYL-4-{[(2-OXO-1,2-DIHYDRO-3H-INDOL-3-YLIDENE)METHYL]AMINO}BENZENESULFONAMIDE	4477128	CDK2	EXPERIMENTAL	-	-	CDK2
EQUILIN SODIUM SULFATE	23676225	ESR1|ESR2	APPROVED	Endocrinology | Obstetrics/Gynecology	-		ESR1|ESR2
AMPHETAMINE ADIPATE	20567238	SLC6A3|NAT1	WITHDRAWN	-	-		SLC6A3|NAT1
RELENOPRIDE	45275554	HTR2B|NAT1|HTR2A	EXPERIMENTAL	-	-		HTR2B|NAT1|HTR2A
MEBENDAZOLE	4030	TUBB4B|TUBA1A|TUBB1	APPROVED	Immunology/Infectious disease	CLINICAL CANCER	TUBB4B|TUBA1A|TUBB1
5-NITROINDAZOLE	21501	NOS3|NOS2	EXPERIMENTAL	-	-	NOS3|NOS2
SARAFOTOXIN S6B	74969379	EDNRA	EXPERIMENTAL	-	-		EDNRA
CGP 55845	5311042	GABBR2	EXPERIMENTAL	-	-		GABBR2
(5-PHENYL-7-(PYRIDIN-3-YLMETHYLAMINO)PYRAZOLO[1,5-A]PYRIMIDIN-3-YL)METHANOL	21066379	CDK2	EXPERIMENTAL	-	-	CDK2
PHENYLARSINE OXIDE	4778	HSD11B1|PI4KA	CLINICAL_TRIALS	-	-	HSD11B1	PI4KA
ZD-4190	5329032	KDR	EXPERIMENTAL	-	-		KDR
BETULINIC ACID	64971	GPBAR1|ANPEP	CLINICAL_TRIALS	-	-		GPBAR1|ANPEP
79558-09-1	6603901	PPARD	EXPERIMENTAL	-	-	PPARD
BMS614	445091	RARA	EXPERIMENTAL	-	-		RARA
N,N-DIMETHYLTRYPTAMINE	6089	HTR6|HTR1D|SIGMAR1|HTR2A	EXPERIMENTAL	-	-	HTR6|SIGMAR1|HTR2A	HTR1D
GNF362	57999583	ITPKB|ITPKA	EXPERIMENTAL	-	-		ITPKB|ITPKA
CHEMBL159820	10450624	AKR1B1	EXPERIMENTAL	-	-	AKR1B1
GSK 525762A	46943432	BRD2|BRD3|BRD4	EXPERIMENTAL	-	-		BRD2|BRD3|BRD4
PROTRIPTYLINE	4976	SLC6A2|SLC6A4|CYP2D6	APPROVED	Psychiatry/Psychology	-	SLC6A2|SLC6A4	CYP2D6
AMRUBICIN	3035016	TOP2A	CLINICAL_TRIALS	-	CANCER	TOP2A
JORO SPIDER TOXIN	119582	GRIA1|GRIA4	EXPERIMENTAL	-	-		GRIA1|GRIA4
AMISULPRIDE	2159	DRD3|HTR7|DRD2|HTR2A|HTR2C	CLINICAL_TRIALS	-	-	DRD3|HTR7|DRD2|HTR2A	HTR2C
TAMSULOSIN	129211	ADRA1B|ADRA1A|ADRA1D	APPROVED	Nephrology/Urology	-	ADRA1B|ADRA1A|ADRA1D
RAZOXANE	30623	PLAU	EXPERIMENTAL	-	-		PLAU
TARGININE	132862	IL2|PTH|BDNF|NOS2|ADA	CLINICAL_TRIALS	-	-		IL2|PTH|BDNF|NOS2|ADA
ANTHRAQUINONE	6780	ERBB2	EXPERIMENTAL	-	-		ERBB2
ELOBIXIBAT	9939892	SLC10A2	EXPERIMENTAL	-	-		SLC10A2
CAPSAICIN	1548943	NFE2L2|NT5E|ABCB1|CFTR|BDNF|NTF3|SCG5|CYP1A2|TRPV1|GFAP|EPOR|RNASEH2A|PCNA|LIF|ADAMTS2|DST|KRAS|POU2AF1|SIK2	APPROVED	Immunology/Infectious disease | Neurology | Pain management	-	TRPV1	NFE2L2|NT5E|ABCB1|CFTR|BDNF|NTF3|SCG5|CYP1A2|GFAP|EPOR|RNASEH2A|PCNA|LIF|ADAMTS2|DST|KRAS|POU2AF1|SIK2
TOLVAPTAN	216237	AVPR1A|AVPR2	WITHDRAWN	-	-	AVPR1A|AVPR2
PROCHLORPERAZINE	4917	HRH1|DRD3|IL2|DRD1|DRD4|DRD2|HTR2A	APPROVED	Gastroenterology | Psychiatry/Psychology	-	HRH1|DRD1|DRD2|HTR2A	DRD3|IL2|DRD4
A-967079	60150207	TRPA1	EXPERIMENTAL	-	-		TRPA1
AZD8055	25262965	MTOR|PIK3CA|RICTOR|FGFR1|DEPTOR|MAPKAP1|PTEN|HRAS|KRAS|MLST8|ERBB2|RPTOR|STK11|AKT1S1	CLINICAL_TRIALS	-	CANCER	MTOR|RICTOR|DEPTOR|MAPKAP1|MLST8|RPTOR|AKT1S1	PIK3CA|FGFR1|PTEN|HRAS|KRAS|ERBB2|STK11
TASIMELTEON	10220503	MTNR1A|MTNR1B	APPROVED	Neurology	-	MTNR1A|MTNR1B
LY303336	10416728	AGTR1	EXPERIMENTAL	-	-		AGTR1
AVE-8134	11625114	PPARA	EXPERIMENTAL	-	-		PPARA
VABICASERIN HYDROCHLORIDE	11521821	HTR2B|HTR2A|HTR2C	EXPERIMENTAL	-	-		HTR2B|HTR2A|HTR2C
OBETICHOLIC ACID	447715	NR1H4	APPROVED	Gastroenterology	-	NR1H4
CHEMBL304239	14660352	HRH1	EXPERIMENTAL	-	-		HRH1
GW 441756	9943465	STK11	EXPERIMENTAL	-	-		STK11
3-(6-CYCLOHEXYLMETHOXY-9H-PURIN-2-YLAMINO)-BENZENESULFONAMIDE	447655	CCNA2|CDK2	EXPERIMENTAL	-	-	CCNA2|CDK2
LYSERGIDE	5761	HTR6|HTR2B|HTR1A|HTR2A|SERPINA3|HTR2C	CLINICAL_TRIALS	-	-	HTR1A	HTR6|HTR2B|HTR2A|SERPINA3|HTR2C
RUBOXISTAURIN	153999	PRKCD|PIM1|PRKCB|PRKCA|PRKCG|PIM2	CLINICAL_TRIALS	-	-	PRKCB	PRKCD|PIM1|PRKCA|PRKCG|PIM2
CYTIDINE-3'-MONOPHOSPHATE	66535	RNASE1	EXPERIMENTAL	-	-	RNASE1
CHEMBL472193	24880024	AURKA	EXPERIMENTAL	-	-	AURKA
2-AMINO-6-CHLOROPYRAZINE	118458	CDK2	EXPERIMENTAL	-	-	CDK2
CRA_7806	1504	PRSS1	EXPERIMENTAL	-	-	PRSS1
MIANSERIN	4184	HTR6|ADRA2B|HTR2B|HRH1|HTR1F|DRD3|ADRA2C|SLC6A3|HTR1A|ADRA1B|DRD1|ADRA1A|OPRK1|HTR7|ADRA2A|DRD2|HTR2A|SERPINA3|SLC6A2|SLC6A4|HRH4|CYP2D6|HTR2C	CLINICAL_TRIALS	-	-	HTR6|ADRA2B|HTR2B|HRH1|HTR1F|DRD3|ADRA2C|SLC6A3|HTR1A|DRD1|ADRA1A|OPRK1|HTR7|ADRA2A|DRD2|HTR2A|SLC6A2|SLC6A4|HRH4|HTR2C	ADRA1B|SERPINA3|CYP2D6
OUABAIN	439501	ATP1A1	CLINICAL_TRIALS	-	-	ATP1A1
DG-041	11296282	PTGER3	EXPERIMENTAL	-	-	PTGER3
SPIROXATRINE	5268	ADRA2B|HTR2B|HTR1A|ADRA1B|ADRA1A|ADRA2A	EXPERIMENTAL	-	-		ADRA2B|HTR2B|HTR1A|ADRA1B|ADRA1A|ADRA2A
1174046-72-0	44155856	KDR|MET	EXPERIMENTAL	-	-		KDR|MET
ROLOFYLLINE	64627	ADORA3|ADORA1|ADORA2B|ADORA2A	CLINICAL_TRIALS	-	-	ADORA1|ADORA2A	ADORA3|ADORA2B
PEPCAN-12	90488874	CNR1	EXPERIMENTAL	-	-		CNR1
2-UNDECANONE	8163	ACOT13	EXPERIMENTAL	-	-	ACOT13
NICORANDIL	47528	KCNJ11	CLINICAL_TRIALS	-	-		KCNJ11
MEDROXYPROGESTERONE	10631	CYP1B1|ESR1|PGR|MMP1|VDR|BAX	APPROVED	Endocrinology | Obstetrics/Gynecology	CLINICAL CANCER	PGR	CYP1B1|ESR1|MMP1|VDR|BAX
UMECLIDINIUM BROMIDE	11519069	CHRM3	APPROVED	Pulmonary/Respiratory disease	-		CHRM3
L-740093	132980	CCKBR	EXPERIMENTAL	-	-		CCKBR
CHEMBL267048	448024	PTPN1	EXPERIMENTAL	-	-	PTPN1
ELAGOLIX	11250647	GNRHR	CLINICAL_TRIALS	-	-	GNRHR
ANGELICIN	10658	FLT3	EXPERIMENTAL	-	-		FLT3
MNI-137	73755193	GRM2	EXPERIMENTAL	-	-		GRM2
(RS)-PPCC	16726095	SIGMAR1	EXPERIMENTAL	-	-		SIGMAR1
ABT-107	11151363	CHRNA7	EXPERIMENTAL	-	-		CHRNA7
ABT-102	11256560	TRPV1	CLINICAL_TRIALS	-	-	TRPV1
303727-31-3	9950176	RAF1|BRAF	EXPERIMENTAL	-	-		RAF1|BRAF
CHEMBL3597951	121231398	HCRTR1	EXPERIMENTAL	-	-		HCRTR1
CGP-47656	10154248	GABBR1	EXPERIMENTAL	-	-		GABBR1
2,5-DI-TERT-BUTYLHYDROQUINONE	2374	ATP2A1	EXPERIMENTAL	-	-	ATP2A1
A-192621	5310991	EDNRB	EXPERIMENTAL	-	-		EDNRB
RS-100329	3567002	ADRA1A	EXPERIMENTAL	-	-		ADRA1A
ATAMESTANE	57050	CYP19A1	CLINICAL_TRIALS	-	CANCER		CYP19A1
ISOMETHEPTENE	22297	ADRA1A|SLC18A2	CLINICAL_TRIALS	-	-	ADRA1A|SLC18A2
PRAMLINTIDE ACETATE	16132446	RAMP1|RAMP3|CALCR|RAMP2	APPROVED	Endocrinology	-		RAMP1|RAMP3|CALCR|RAMP2
PURVALANOL B	448991	CDK5|ADRB3|CDK2|CDK4	EXPERIMENTAL	-	-	ADRB3	CDK5|CDK2|CDK4
SELFOTEL	68736	GRIN2B|GRIN2A|GRIN2C	EXPERIMENTAL	-	-		GRIN2B|GRIN2A|GRIN2C
MISOPROSTOL	5282381	PTGER3|PTGER4|PTGER2|PTGIR	APPROVED	Gastroenterology	-	PTGER3|PTGER4|PTGER2|PTGIR
PURVALANOL A	456214	RPS6KA1|CSNK1G3|CDK5|CDK2|CDK4|SRC	EXPERIMENTAL	-	-	RPS6KA1|CSNK1G3|SRC	CDK5|CDK2|CDK4
PALOSURAN	10173280	UTS2R	EXPERIMENTAL	-	-		UTS2R
KU-55933	5278396	PTEN|ATM	EXPERIMENTAL	-	-		PTEN|ATM
ADX10059	10331863	GRM5	EXPERIMENTAL	-	-	GRM5
YM 218	9917025	AVPR1B|AVPR1A|AVPR2	EXPERIMENTAL	-	-		AVPR1B|AVPR1A|AVPR2
HEMICHOLINIUM-3	9399	SLC5A7|SLC44A1	EXPERIMENTAL	-	-		SLC5A7|SLC44A1
DESIRUDIN	16129703	F2	APPROVED	Hematology	-		F2
3-({4-[(5-CHLORO-1,3-BENZODIOXOL-4-YL)AMINO]PYRIMIDIN-2-YL}AMINO)BENZENESULFONAMIDE	25011728	EPHB4	EXPERIMENTAL	-	-	EPHB4
CAMICINAL	15984937	MLNR	CLINICAL_TRIALS	-	-	MLNR
CHEMBL478464	11712628	ITGAL	EXPERIMENTAL	-	-	ITGAL
A 804598	53325874	P2RX7	EXPERIMENTAL	-	-		P2RX7
BREMELANOTIDE	9941379	MC1R|MC4R|MC3R	CLINICAL_TRIALS	-	-	MC4R	MC1R|MC3R
CHEMBL281795	478379	MMP7	EXPERIMENTAL	-	-	MMP7
CHLOROPYRAMINE	25295	HRH1	EXPERIMENTAL	-	-	HRH1
PHA-665752	10461815	EGFR|MET|SMO|FGFR1|FGFR2	EXPERIMENTAL	-	-		EGFR|MET|SMO|FGFR1|FGFR2
LEI-DAB7	16133841	KCNN2|KCNN1	EXPERIMENTAL	-	-		KCNN2|KCNN1
UNII-B700BD3K5Y	24180717	TPSB2	EXPERIMENTAL	-	-	TPSB2
GLEMANSERIN	71781	HTR2B|HTR2A|HTR2C	EXPERIMENTAL	-	-		HTR2B|HTR2A|HTR2C
T-KININ	123643	BDKRB1	EXPERIMENTAL	-	-		BDKRB1
SELUMETINIB	10127622	NRAS|RIT1|ALK|MITF|PIK3CA|FGFR3|DDX43|EGFR|MET|BRAF|EZH2|FGFR1|GNAQ|PTEN|FGFR2|HRAS|ATM|KRAS|ERBB3|MAP2K1|MAP2K5|CDH1|TP53|MAP2K4|MAP2K3|NF1|ERBB2|MAP2K6|STK11|GNA11|MAP2K2|MAP2K7|CIC|SRC|NF2|MYCN|ADAMTS19|AMHR2|APC|ATIC|ATP8B1|BCKDK|BCL6|CARS|CASP2|CDH2|CDK14|CDKL2|CDKN2A|CDKN2B|CLTC|CSNK1G3|DAB1|DBN1|DCLK2|DDR1|EDNRA|EEF1D|EPHB4|FN1|FURIN|GLG1|GNAS|GOLPH3|GPR87|GRIN2B|GSG2|HDAC1|HSP90AB1|HUNK|I…	CLINICAL_TRIALS	-	CANCER	MAP2K1|MAP2K2|MAP2K7	NRAS|RIT1|ALK|MITF|PIK3CA|FGFR3|DDX43|EGFR|MET|BRAF|EZH2|FGFR1|GNAQ|PTEN|FGFR2|HRAS|ATM|KRAS|ERBB3|MAP2K5|CDH1|TP53|MAP2K4|MAP2K3|NF1|ERBB2|MAP2K6|STK11|GNA11|CIC|SRC|NF2|MYCN|ADAMTS19|AMHR2|APC|ATIC|ATP8B1|BCKDK|BCL6|CARS|CASP2|CDH2|CDK14|CDKL2|CDKN2A|CDKN2B|CLTC|CSNK1G3|DAB1|DBN1|DCLK2|DDR1|EDNRA|EEF1D|EPHB4|FN1|FURIN|GLG1|GNAS|GOLPH3|GPR87|GRIN2B|GSG2|HDAC1|HSP90AB1|HUNK|IDH1|ITPR1|KCNH2|KDM6A…
UBP-302	6420161	GRIK1	EXPERIMENTAL	-	-		GRIK1
LIOTHYRONINE	5920	THRB|APC|CTGF|IGFBP1|CYP3A5|PIK3CG|NR5A1|CHAT|LIPA|MYOD1|BDNF|GAL|UCP2|THRSP|NTF3|ENO2|TAC3|NOS1|CYP19A1|CYP1A1|SLC2A4|THRA|FASN|GGT1	APPROVED	Endocrinology	-	THRB|THRA	APC|CTGF|IGFBP1|CYP3A5|PIK3CG|NR5A1|CHAT|LIPA|MYOD1|BDNF|GAL|UCP2|THRSP|NTF3|ENO2|TAC3|NOS1|CYP19A1|CYP1A1|SLC2A4|FASN|GGT1
NALFURAFINE HYDROCHLORIDE	6918287	OPRK1	CLINICAL_TRIALS	-	-		OPRK1
ROVA-T	131954443	DLL3	CLINICAL_TRIALS	-	CANCER	DLL3
ANISOMYCIN	253602	RPL11|RPL15|RPL37|RPL26L1|RPL8|RPL10L|RSL24D1|RPL23A|RPL23|RPL19|RPL13A|RPL3|SNU13	EXPERIMENTAL	-	-	RPL11|RPL15|RPL37|RPL26L1|RPL8|RPL10L|RSL24D1|RPL23A|RPL23|RPL19|RPL13A|RPL3|SNU13
(S)-AMPA	158397	GRIA2	EXPERIMENTAL	-	-	GRIA2
FASUDIL	3547	ROCK2|CBLB|GATA2|PKIA|CBL|KRAS|ROCK1|PRKACA	CLINICAL_TRIALS	-	-	ROCK2|PKIA|ROCK1|PRKACA	CBLB|GATA2|CBL|KRAS
REGLITAZAR	154000	PPARG|PPARA	EXPERIMENTAL	-	-		PPARG|PPARA
CHEMBL226403	10389239	MAPKAPK2|MAPKAPK3|MAPKAPK5	EXPERIMENTAL	-	-	MAPKAPK2|MAPKAPK3	MAPKAPK5
RANOLAZINE	56959	SCN9A|SCN5A|SCN10A|SCN4A	APPROVED	Cardiology/Vascular disease	-	SCN9A|SCN5A|SCN10A	SCN4A
N9-ISOPROPYL-OLOMOUCINE	6610355	ALPK1|PKHD1|PRCC|SIX4|CHD9|CYB5R4|EPHB1	EXPERIMENTAL	-	-		ALPK1|PKHD1|PRCC|SIX4|CHD9|CYB5R4|EPHB1
THELIATINIB	54759275	EGFR	CLINICAL_TRIALS	-	CANCER		EGFR
ERIBAXABAN	11634458	F10	CLINICAL_TRIALS	-	-	F10
SKF 38393	1242	DRD5|DRD1	EXPERIMENTAL	-	-		DRD5|DRD1
SD-208	10316032	TGFBR1	EXPERIMENTAL	-	-		TGFBR1
NUTLIN-3A	11433190	TP53|CTNNB1|ANK3|AC015688.3|KSR1|LGALS9|LYRM9|NLK|NOS2|RP1-66C13.4|WSB1|ALDH3A1|ALKBH5|PEMT|CHD3|GPS2|MAP2K4|ZZEF1|RCVRN|CAMKK1|MYH3|SMTNL2|KRAS	EXPERIMENTAL	-	-		TP53|CTNNB1|ANK3|AC015688.3|KSR1|LGALS9|LYRM9|NLK|NOS2|RP1-66C13.4|WSB1|ALDH3A1|ALKBH5|PEMT|CHD3|GPS2|MAP2K4|ZZEF1|RCVRN|CAMKK1|MYH3|SMTNL2|KRAS
XL147	1893730	PIK3CD|PIK3R3|PIK3C2B|PIK3R4|PIK3CB|PIK3CA|PIK3R1|PIK3CG|MET|BRAF|PTEN|PIK3C2A|PIK3C2G|KRAS|PIK3R6|PIK3R5|ERBB2|PIK3C3|STK11|PIK3R2	CLINICAL_TRIALS	-	CANCER	PIK3CD|PIK3R3|PIK3C2B|PIK3R4|PIK3CB|PIK3CA|PIK3R1|PIK3CG|PIK3C2A|PIK3C2G|PIK3R6|PIK3R5|PIK3C3|PIK3R2	MET|BRAF|PTEN|KRAS|ERBB2|STK11
XL413	135564632	CDC7|PIM1	CLINICAL_TRIALS	-	CANCER		CDC7|PIM1
GTPL9524	122705990	BRD1|TAF1	EXPERIMENTAL	-	-		BRD1|TAF1
TRIACSIN C	9576787	BRDT|BTRC|CASP7|CDK7|CIT|CUBN|ELF4|GAB1|GOPC|GPR112|GRAMD1B|GRIA3|HDAC8|IKZF3|JAK2|JUNB|KCNH2|KIAA1549|LATS2|LIFR|MAP4K3|MECOM|MSH3|MTOR|MYLK2|NCOA3|NLRP3|NOV|NUDT10|OR2L13|PAK3|PBX1|PPARD|PPP3CA|PPP3CB|RPS6KA2|SGK3|TBK1|TFE3|TG|USP6|VCPIP1|VPS13B|WHSC1L1|MYH9	EXPERIMENTAL	-	-		BRDT|BTRC|CASP7|CDK7|CIT|CUBN|ELF4|GAB1|GOPC|GPR112|GRAMD1B|GRIA3|HDAC8|IKZF3|JAK2|JUNB|KCNH2|KIAA1549|LATS2|LIFR|MAP4K3|MECOM|MSH3|MTOR|MYLK2|NCOA3|NLRP3|NOV|NUDT10|OR2L13|PAK3|PBX1|PPARD|PPP3CA|PPP3CB|RPS6KA2|SGK3|TBK1|TFE3|TG|USP6|VCPIP1|VPS13B|WHSC1L1|MYH9
METHYL 4,7,10,13,16-DOCOSAPENTAENOATE	14122979	CXCL8	EXPERIMENTAL	-	-		CXCL8
CHEMBL232557	15942652	CDK2	EXPERIMENTAL	-	-	CDK2
ASN 02563583	3167869	GPR17	EXPERIMENTAL	-	-		GPR17
5-FHDPAT	122187	HTR1A	EXPERIMENTAL	-	-		HTR1A
TIAGABINE	60648	SLC6A1|ABAT	APPROVED	Neurology	-	SLC6A1|ABAT
ISOPROPAMIDE	3775	CHRM3|CHRM4	WITHDRAWN	-	-	CHRM3|CHRM4
FADOLMIDINE HYDROCHLORIDE	6433097	ADRA2B|ADRA2C|ADRA2A	EXPERIMENTAL	-	-		ADRA2B|ADRA2C|ADRA2A
M-CRESOL PURPLE	73030	AVPR2	CLINICAL_TRIALS	-	-	AVPR2
DIPHENYLACETIC ACID	8333	CTSB	EXPERIMENTAL	-	-	CTSB
AT-101	12597	MCL1|BAD|BCL2|BCL2L1	CLINICAL_TRIALS	-	CANCER	MCL1|BCL2|BCL2L1	BAD
DOXAPRAM	3156	KCNK3|KCNK9	APPROVED	Pulmonary/Respiratory disease	-	KCNK3|KCNK9
[3H]DIPRENORPHINE	6858272	OPRD1|OPRK1	EXPERIMENTAL	-	-		OPRD1|OPRK1
EFAVIRENZ	64139	NR1I3|NR1I2|CYP3A4|CYP2B6	APPROVED	Immunology/Infectious disease	CLINICAL CANCER		NR1I3|NR1I2|CYP3A4|CYP2B6
BIO-1211	9961766	ITGB1	EXPERIMENTAL	-	-		ITGB1
227088-94-0	9804433	P2RX7	EXPERIMENTAL	-	-		P2RX7
DIPHENHYDRAMINE CITRATE	174697	HRH1	APPROVED	Immunology/Infectious disease | Pulmonary/Respiratory disease | Nephrology/Urology	-		HRH1
6-H2PO3MANALPHA	447096	IGF2R|M6PR	EXPERIMENTAL	-	-	IGF2R|M6PR
AMILORIDE HYDROCHLORIDE	16230	SCNN1A|SCNN1G|SCNN1B	APPROVED	Cardiology/Vascular disease	-		SCNN1A|SCNN1G|SCNN1B
3-HYDROXYBENZYLHYDRAZINE	1663	DDC	EXPERIMENTAL	-	-		DDC
ANDOLAST	65970	KCNMA1	EXPERIMENTAL	-	-		KCNMA1
FLUOXETINE HYDROCHLORIDE	62857	HTT	APPROVED	Psychiatry/Psychology	-		HTT
DEXAMETHASONE 21-ACETATE	236702	NR3C1|PRL	WITHDRAWN	-	-		NR3C1|PRL
SR 16234	146158264	ESR1|ESR2	CLINICAL_TRIALS	-	CANCER		ESR1|ESR2
ALOSETRON	2099	HTR3A	APPROVED	Gastroenterology	-	HTR3A
3-AMINOPROPYLPHOSPHINIC ACID	6335948	GABBR2	EXPERIMENTAL	-	-		GABBR2
937174-76-0	16725726	PRKCZ|PRKACB|AKT3|PRKD3|PRKCE|PRKCD|PRKCI|PRKACG|PRKCQ|PRKG1|PRKD1|PRKCH|AKT1|PAK6|PRKCB|PRKCA|PRKACA|PAK4|AKT2|PRKCG|PAK5|PRKX|CNOT1|TBX3|PTEN|PIK3CA	CLINICAL_TRIALS	-	CANCER		PRKCZ|PRKACB|AKT3|PRKD3|PRKCE|PRKCD|PRKCI|PRKACG|PRKCQ|PRKG1|PRKD1|PRKCH|AKT1|PAK6|PRKCB|PRKCA|PRKACA|PAK4|AKT2|PRKCG|PAK5|PRKX|CNOT1|TBX3|PTEN|PIK3CA
DIETHYLSTILBESTROL	448537	ESRRG|NPPC|WNT7A|NR1I2|CP|ESR1|MYC|HRAS|BDNF|PTGES3|ESR2|ESRRB|CYP1A2|TP53|ERBB2|LPO|BCL2|AMH|DNMT1|E2F1	WITHDRAWN	-	-	ESRRG|ESR1|ESR2	NPPC|WNT7A|NR1I2|CP|MYC|HRAS|BDNF|PTGES3|ESRRB|CYP1A2|TP53|ERBB2|LPO|BCL2|AMH|DNMT1|E2F1
ARBUTAMINE	60789	ADRB2|ADRB3|ADRB1	WITHDRAWN	-	-	ADRB2|ADRB3|ADRB1
FLT-3 INHIBITOR II	11601743	PDGFRB|FLT3	EXPERIMENTAL	-	-		PDGFRB|FLT3
CANNABINOIDS	9852188	FAAH	CLINICAL_TRIALS	-	CANCER		FAAH
CO-TRIMOXAZOLE	358641	G6PD	CLINICAL_TRIALS	-	-		G6PD
NALIDIXIC ACID	4421	G6PD	WITHDRAWN	-	-		G6PD
LY2584702	25118925	RPS6KB1	CLINICAL_TRIALS	-	CANCER		RPS6KB1
AMITIFADINE	11658655	SLC6A3|SLC6A2|SLC6A4	EXPERIMENTAL	-	-		SLC6A3|SLC6A2|SLC6A4
DEPO-MEDROL	5877	NR3C1	APPROVED	Ophthalmology | Immunology/Infectious disease | Gastroenterology | Nephrology/Urology | Hematology | Dermatology/Plastic surgery | Endocrinology | Neurology | Pulmonary/Respiratory disease | Musculoskeletal	CLINICAL CANCER		NR3C1
AST 487	11409972	KIT|KDR|RET|FLT3	EXPERIMENTAL	-	-		KIT|KDR|RET|FLT3
VELPATASVIR	67683363	IFNL3	APPROVED	Immunology/Infectious disease | Gastroenterology	-		IFNL3
JUGLONE	3806	VEGFA	CLINICAL_TRIALS	-	CANCER	VEGFA
CHEMBL1215376	46900258	DPP4|DPP8|DPP9	EXPERIMENTAL	-	-		DPP4|DPP8|DPP9
EPTIFIBATIDE	448812	FGB|FGA|FGG|ITGA2|ITGA2B|ITGB3	APPROVED	Hematology	-	ITGB3	FGB|FGA|FGG|ITGA2|ITGA2B
CHEMBL575218	44144378	DHFR	EXPERIMENTAL	-	-	DHFR
GW3965	447905	NR1H3|NR1H2	EXPERIMENTAL	-	-		NR1H3|NR1H2
PHENELZINE SULFATE	61100	MAOA|MAOB	APPROVED	Psychiatry/Psychology	CLINICAL CANCER		MAOA|MAOB
5-IODO-UDP	44415771	P2RY6	EXPERIMENTAL	-	-		P2RY6
GLUCAGON	16132283	CORT|GLP1R|PIK3CG|GPT|LIPA|BDNF|APOA1|ACLY|GCGR|LDLR	APPROVED	Endocrinology | Hematology	-		CORT|GLP1R|PIK3CG|GPT|LIPA|BDNF|APOA1|ACLY|GCGR|LDLR
DIPIVEFRIN HYDROCHLORIDE	71486	ADRA2B|ADRA2C|ADRB2|ADRA1B|ADRA1A|ADRB3|ADRA2A|ADRB1	WITHDRAWN	-	-		ADRA2B|ADRA2C|ADRB2|ADRA1B|ADRA1A|ADRB3|ADRA2A|ADRB1
GSK2033	46203250	NR1H3|NR1H2	EXPERIMENTAL	-	-		NR1H3|NR1H2
SB 452533	9842609	TRPV1	EXPERIMENTAL	-	-		TRPV1
FLURBIPROFEN SODIUM	23684814	PTGS2|PTGS1	APPROVED	Pain management | Musculoskeletal	CLINICAL CANCER		PTGS2|PTGS1
PELDESINE	135413525	PNP	CLINICAL_TRIALS	-	-	PNP
IRAMPANEL	3038472	SCN3A|SCN2A|SCN1A|SCN9A|SCN7A|SCN5A|SCN10A|SCN11A|GRIA2|GRIA1|GRIA4|SCN8A|SCN4A|GRIA3	EXPERIMENTAL	-	-		SCN3A|SCN2A|SCN1A|SCN9A|SCN7A|SCN5A|SCN10A|SCN11A|GRIA2|GRIA1|GRIA4|SCN8A|SCN4A|GRIA3
VOLINANSERIN	5311271	HTR2B|HTR2A|HTR2C	CLINICAL_TRIALS	-	-		HTR2B|HTR2A|HTR2C
207553-42-2	90470996	F5|ROCK2|DES|CD38|HPSE|F11|F2R|CAST|CTGF|MYC|FAS|A2M|IFNG|F10|FOS|SERPINA5|IGF1R|TPSAB1|ITGAL|ITGA2B|TGM2|COL18A1|LIF|F8	CLINICAL_TRIALS	-	-		F5|ROCK2|DES|CD38|HPSE|F11|F2R|CAST|CTGF|MYC|FAS|A2M|IFNG|F10|FOS|SERPINA5|IGF1R|TPSAB1|ITGAL|ITGA2B|TGM2|COL18A1|LIF|F8
OSEMOZOTAN HYDROCHLORIDE	198746	HTR1A	EXPERIMENTAL	-	-	HTR1A
CARBETOCIN	16681432	OXTR	CLINICAL_TRIALS	-	-	OXTR
PD-407824	4369491	WEE1	EXPERIMENTAL	-	-	WEE1
BUPIVACAINE	2474	SCN10A|BCHE|TNF|NRG1|MYOD1|HSPA8|FGF6|KCNA1|KCNA5|SCN4A|LIF	APPROVED	Pain management	-	SCN10A	BCHE|TNF|NRG1|MYOD1|HSPA8|FGF6|KCNA1|KCNA5|SCN4A|LIF
ZOLPIDEM TARTRATE	441338	GABRB1|GABRA1|GABRG2	APPROVED	Neurology	-		GABRB1|GABRA1|GABRG2
DES-ARG10-KALLIDIN	122227	BDKRB1	EXPERIMENTAL	-	-		BDKRB1
FENOPROFEN	3342	PTGS2|PTGS1|SLC5A8	APPROVED	Pain management	-	PTGS2|PTGS1	SLC5A8
5-AMINOURACIL	13611	RNASE1	EXPERIMENTAL	-	-	RNASE1
LY-97241	175064	KCNH1|KCNH5	EXPERIMENTAL	-	-		KCNH1|KCNH5
RN-1734	3601086	TRPV4	EXPERIMENTAL	-	-		TRPV4
BDPX	978607	DPP4	EXPERIMENTAL	-	-	DPP4
PEGNIVACOGIN	86278323	F9	EXPERIMENTAL	-	-		F9
IDOXIFENE	3034011	AGTR1|ESR1|NOS1|ESR2	EXPERIMENTAL	-	-		AGTR1|ESR1|NOS1|ESR2
CLOMIPRAMINE	2801	SLC6A3|FKBP5|HTR1B|ABCB1|CYP2C19|SLC6A2|SLC6A4|CYP2D6	APPROVED	Psychiatry/Psychology	-	SLC6A2|SLC6A4	SLC6A3|FKBP5|HTR1B|ABCB1|CYP2C19|CYP2D6
DIETHYL ETHER	3283	NPPC|GYPA|NPY|TAC1|CYP3A4|MAPK1	EXPERIMENTAL	-	-		NPPC|GYPA|NPY|TAC1|CYP3A4|MAPK1
OSIP-339391	5311041	ADORA2B	EXPERIMENTAL	-	-		ADORA2B
PHENTERMINE HYDROCHLORIDE	70969	NAT1	APPROVED	Endocrinology	-		NAT1
CHEMBL1233057	656959	PYGM	EXPERIMENTAL	-	-	PYGM
CHEMBL389767	24779678	CSNK2A1	EXPERIMENTAL	-	-	CSNK2A1
RACLOPRIDE	3033769	DRD3|HTR1A|DRD2|INSR	CLINICAL_TRIALS	-	-	INSR	DRD3|HTR1A|DRD2
FENOFIBRIC ACID	64929	CLCN1|PPARA	APPROVED	Hematology	CLINICAL CANCER		CLCN1|PPARA
CFMTI	11175501	GRM1	EXPERIMENTAL	-	-		GRM1
288150-92-5	4331799	HCRTR1	EXPERIMENTAL	-	-		HCRTR1
TREDAPTIVE	11948701	PTGDR	CLINICAL_TRIALS	-	-	PTGDR
CHEMBL386015	15991546	PYGM	EXPERIMENTAL	-	-	PYGM
BUPRANOLOL	2475	ADRB2|ADRB3|ADRB1	EXPERIMENTAL	-	-	ADRB2|ADRB3|ADRB1
IDRA 21	3688	GRIA2|GRIA1|GRIA4	EXPERIMENTAL	-	-		GRIA2|GRIA1|GRIA4
CGP-42112A	123794	AGTR2	EXPERIMENTAL	-	-		AGTR2
JNJ-42847922	67116280	HCRTR1	CLINICAL_TRIALS	-	-		HCRTR1
AZD3514	46893585	AR	CLINICAL_TRIALS	-	CANCER		AR
METHANTHELINE	4097	HRH2|CHRM1	WITHDRAWN	-	-	HRH2|CHRM1
UNII-XDK89456WM	24892822	AR	EXPERIMENTAL	-	-	AR
N-FORMYLPIPERIDINE	17429	ADH1C	EXPERIMENTAL	-	-	ADH1C
RILUZOLE	5070	SCN3A|SCN2A|SCN1A|SCN9A|SCN7A|SCN5A|SCN10A|SCN11A|SLC7A11|KCNK4|SCN8A|SCN4A|KCNN1|KCNN4	APPROVED	Neurology	CLINICAL CANCER	SCN5A|SLC7A11	SCN3A|SCN2A|SCN1A|SCN9A|SCN7A|SCN10A|SCN11A|KCNK4|SCN8A|SCN4A|KCNN1|KCNN4
ISOQUINOLINE-5-SULFONIC ACID (2-(2-(4-CHLOROBENZYLOXY)ETHYLAMINO)ETHYL)AMIDE	5327109	GSK3B|PKIA|PRKACA|AKT2	EXPERIMENTAL	-	-	GSK3B|PKIA|PRKACA|AKT2
CHEMBL247667	11540659	LCK|TNK2	EXPERIMENTAL	-	-		LCK|TNK2
ML214	701939	ACACA|ADAMTS18|ALS2|ATIC|ATR|AXIN1|BMPR2|BRCA2|CASK|CDK12|CDKL2|CFI|CHL1|CHN1|CNTN6|CSMD3|CSPP1|CYFIP1|DDR2|DVL1|EIF2AK1|EPHA5|F8|FGFR1|FLNB|HSP90B1|HSPB8|ICK|JARID2|KDM5A|LRP2|LRRC7|LRRK2|MAP2K4|MAP4K3|MASTL|MECOM|MERTK|MLL3|MLLT4|MSN|MYLK|MYO3B|NFKB1|NPAT|OBSCN|PI4KA|PIK3CA|PKN2|PLEKHA5|PRKAA1|PSEN1|RET|RGL1|ROBO1|SCYL2|SIK2|SP140|STAT5B|STIL|TCF12|TIE1|TNKS2|TRRAP|TSC2|TTK|TTN|WHSC1|YSK4|ZFYVE…	EXPERIMENTAL	-	-		ACACA|ADAMTS18|ALS2|ATIC|ATR|AXIN1|BMPR2|BRCA2|CASK|CDK12|CDKL2|CFI|CHL1|CHN1|CNTN6|CSMD3|CSPP1|CYFIP1|DDR2|DVL1|EIF2AK1|EPHA5|F8|FGFR1|FLNB|HSP90B1|HSPB8|ICK|JARID2|KDM5A|LRP2|LRRC7|LRRK2|MAP2K4|MAP4K3|MASTL|MECOM|MERTK|MLL3|MLLT4|MSN|MYLK|MYO3B|NFKB1|NPAT|OBSCN|PI4KA|PIK3CA|PKN2|PLEKHA5|PRKAA1|PSEN1|RET|RGL1|ROBO1|SCYL2|SIK2|SP140|STAT5B|STIL|TCF12|TIE1|TNKS2|TRRAP|TSC2|TTK|TTN|WHSC1|YSK4|ZFYVE…
PIRINIXIC ACID	5694	PPARA	EXPERIMENTAL	-	-		PPARA
ELPETRIGINE	9926001	CACNA1S|SCN3A|SCN2A|CACNA1D|CACNA1B|CACNA1C|CACNA1A|CACNA1F	EXPERIMENTAL	-	-		CACNA1S|SCN3A|SCN2A|CACNA1D|CACNA1B|CACNA1C|CACNA1A|CACNA1F
RIVASTIGMINE	77991	BCHE|ACHE	APPROVED	Neurology	-	BCHE|ACHE
SPLITOMICIN	5269	SIRT1	EXPERIMENTAL	-	-		SIRT1
PICEATANNOL	667639	PIK3CG|ATP5C1|ATP5B|CYP1A2|ATP5A1	EXPERIMENTAL	-	-	ATP5C1|ATP5B|ATP5A1	PIK3CG|CYP1A2
NS 1738	310378	CHRNA7|AMH|CHRNA4	EXPERIMENTAL	-	-		CHRNA7|AMH|CHRNA4
RIVENPROST	9803828	PTGER4|PTGER2	CLINICAL_TRIALS	-	-	PTGER4	PTGER2
FR117016	447339	ADA	EXPERIMENTAL	-	-	ADA
PREDNISOLONE	5755	BGLAP|FCGR3A|FCGR3B|CD34|ALPP|NR3C2|NR3C1|PLG|CYP3A5|TG|ANXA1|NOTCH1|HMGB1|RB1|SERPINA6|LCAT|TAT|BAX|G6PD	APPROVED	Ophthalmology | Immunology/Infectious disease | Gastroenterology | Nephrology/Urology | Hematology | Dermatology/Plastic surgery | Endocrinology | Neurology | Pulmonary/Respiratory disease | Musculoskeletal	CLINICAL CANCER	NR3C1|ANXA1|SERPINA6	BGLAP|FCGR3A|FCGR3B|CD34|ALPP|NR3C2|PLG|CYP3A5|TG|NOTCH1|HMGB1|RB1|LCAT|TAT|BAX|G6PD
[[4-(AMINOMETHYL)PHENYL]AMINO]OXO-ACETIC ACID,	449125	PTPN1	EXPERIMENTAL	-	-	PTPN1
CHEMBL382201	6540261	MMP8	EXPERIMENTAL	-	-	MMP8
2-(6-{[(3-CHLORO-2-METHYLPHENYL)SULFONYL]AMINO}PYRIDIN-2-YL)-N,N-DIETHYLACETAMIDE	11545694	HSD11B1	EXPERIMENTAL	-	-	HSD11B1
BINIMETINIB	10288191	NRAS|APC|BRAF|GNAQ|PTEN|HRAS|ATM|KRAS|MAP2K1|MAP2K5|MAP2K4|MAP2K3|NF1|MAP2K6|GNA11|MAP2K2|MAP2K7	CLINICAL_TRIALS	-	CANCER	MAP2K1|MAP2K2	NRAS|APC|BRAF|GNAQ|PTEN|HRAS|ATM|KRAS|MAP2K5|MAP2K4|MAP2K3|NF1|MAP2K6|GNA11|MAP2K7
NAFOXIDINE	4416	AR	EXPERIMENTAL	-	-		AR
NADOLOL	39147	ADRB2|LPL|ADRB3|ADRB1	APPROVED	Cardiology/Vascular disease	CLINICAL CANCER	ADRB2|ADRB1	LPL|ADRB3
LUCITANIB	25031915	PIK3CA|PDGFRA|KIT|KDR|PDGFRB|FLT4|FGFR1|RET|FGFR2|FGF4|FGF3|FLT1	CLINICAL_TRIALS	-	CANCER		PIK3CA|PDGFRA|KIT|KDR|PDGFRB|FLT4|FGFR1|RET|FGFR2|FGF4|FGF3|FLT1
ERDOSTEINE	65632	ELANE	CLINICAL_TRIALS	-	-		ELANE
GABAPENTIN ENACARBIL	9883933	CACNA1E|CACNA1S|CACNB4|CACNA2D2|CACNA1D|CACNA2D3|CACNA2D1|CACNA1B|CACNB2|CACNA2D4|CACNA1C|CACNB3|CACNA1H|CACNG3|CACNB1|CACNA1G|CACNG5|CACNG4|CACNG1|CACNA1A|CACNG7|CACNG6|CACNG2|CACNA1I|CACNA1F	APPROVED	Neurology	-	CACNA2D2|CACNA2D1|CACNA1I	CACNA1E|CACNA1S|CACNB4|CACNA1D|CACNA2D3|CACNA1B|CACNB2|CACNA2D4|CACNA1C|CACNB3|CACNA1H|CACNG3|CACNB1|CACNA1G|CACNG5|CACNG4|CACNG1|CACNA1A|CACNG7|CACNG6|CACNG2|CACNA1F
R1503	16220188	MAPK12	EXPERIMENTAL	-	-	MAPK12
CGP-54626	197584	GABBR2	EXPERIMENTAL	-	-		GABBR2
PF-04620110	46926360	DGAT1	CLINICAL_TRIALS	-	-	DGAT1
1-METHYL-3-OXO-1,3-DIHYDRO-BENZO[C]ISOTHIAZOLE-5-SULFONIC ACID AMIDE	1387	CA2	EXPERIMENTAL	-	-	CA2
CYT387	25062766	JAK1|JAK2|JAK3	CLINICAL_TRIALS	-	CANCER		JAK1|JAK2|JAK3
SAPRISARTAN	60921	AGTR1	EXPERIMENTAL	-	-	AGTR1
ESCITALOPRAM OXALATE	146571	HTT	APPROVED	Psychiatry/Psychology	-		HTT
CHEMBL338522	10413997	OXTR	EXPERIMENTAL	-	-		OXTR
LOMITAPIDE	9853053	MTTP	APPROVED	Hematology	-	MTTP
L-GLYCEROL 1-PHOSPHATE	439276	ALDOB|PFKFB1	EXPERIMENTAL	-	-	ALDOB|PFKFB1
CHLOROPROCAINE	8612	SCN10A	APPROVED	Pain management	-	SCN10A
1-TERT-BUTYL-3-(2,5-DIMETHYLBENZYL)-1H-PYRAZOLO[3,4-D]PYRIMIDIN-4-AMINE	11522441	AR	EXPERIMENTAL	-	-	AR
R 396	164286	TACR2	EXPERIMENTAL	-	-		TACR2
CHEMBL250409	16750106	MAPK10	EXPERIMENTAL	-	-	MAPK10
BROMOPRIDE	2446	DRD2	CLINICAL_TRIALS	-	-	DRD2
FLAVOXATE	3354	CHRM2|CHRM1	APPROVED	Nephrology/Urology	-	CHRM2|CHRM1
[125I]ACTH-(1-24)	129627786	MC2R	EXPERIMENTAL	-	-		MC2R
DAC	451668	IL2RA	EXPERIMENTAL	-	-		IL2RA
VORAPAXAR	10077130	F2RL2|F2R|F2RL3	APPROVED	Cardiology/Vascular disease	-	F2R	F2RL2|F2RL3
ZOPICLONE	5735	GABRA2|GABRA1|GABRA5|TSPO|GABRA3	CLINICAL_TRIALS	-	-	GABRA2|GABRA1|GABRA5|TSPO|GABRA3
TAK-901	16124208	AURKB|AURKA	CLINICAL_TRIALS	-	CANCER	AURKB|AURKA
M65	154702619	ADCYAP1R1	EXPERIMENTAL	-	-		ADCYAP1R1
AMG 900	24856041	MYC|TP53|AURKB|CCNE1|AURKC|AURKA	CLINICAL_TRIALS	-	CANCER	AURKB|AURKC|AURKA	MYC|TP53|CCNE1
NOREPINEPHRINE	439260	ADRA2B|ADRA2C|DRD5|ADRB2|ADRA1B|DRD1|SLC18A1|ADRA1A|ADRB3|ADRA2A|ADRB1|SLC18A2|PAH|ADRA1D	APPROVED	Cardiology/Vascular disease	-	ADRA2B|ADRA2C|ADRB2|ADRA1B|SLC18A1|ADRA1A|ADRB3|ADRA2A|ADRB1|SLC18A2|PAH|ADRA1D	DRD5|DRD1
RESOLVIN E1	10473088	CMKLR1	EXPERIMENTAL	-	-		CMKLR1
PNU-142372	4369080	MMP3	EXPERIMENTAL	-	-	MMP3
TOZADENANT	11618368	ADORA2B|ADORA2A	CLINICAL_TRIALS	-	-		ADORA2B|ADORA2A
IMATINIB MESYLATE	123596	KIT|ABCG2|PDGFRB|PVT1|ABL1	APPROVED	Oncology	BLOOD	ABL1	KIT|ABCG2|PDGFRB|PVT1
SB-399885	6918649	HTR6	EXPERIMENTAL	-	-		HTR6
MYCOPHENOLATE MOFETIL HYDROCHLORIDE	6441022	IMPDH2|IMPDH1	APPROVED	Immunology/Infectious disease	CLINICAL CANCER		IMPDH2|IMPDH1
ETILEVODOPA	170345	DRD3|DRD5|DRD1|DRD4|DRD2	EXPERIMENTAL	-	-		DRD3|DRD5|DRD1|DRD4|DRD2
3-BROMO-7-NITRO-1H-INDAZOLE	1649	NOS3|NOS1|NOS2	EXPERIMENTAL	-	-	NOS3|NOS1|NOS2
(R)-ETODOLAC	667528	RXRA	CLINICAL_TRIALS	-	CANCER		RXRA
UNII-93OG0JL22O	9810927	ADORA2A	CLINICAL_TRIALS	-	-	ADORA2A
PARGYLINE HYDROCHLORIDE	9373	MAOA|MAOB	WITHDRAWN	-	-		MAOA|MAOB
3-[4-(2,4-DIMETHYL-THIAZOL-5-YL)-PYRIMIDIN-2-YLAMINO]-PHENOL	447959	CDK2	EXPERIMENTAL	-	-	CDK2
NORFENFLURAMINE	15897	HTR2B	EXPERIMENTAL	-	-		HTR2B
FORMYCIN	447199	MTAP	EXPERIMENTAL	-	-	MTAP
DEXLOXIGLUMIDE	65937	CCKAR	CLINICAL_TRIALS	-	-	CCKAR
PHENAMIL	135403792	PKD2L1	EXPERIMENTAL	-	-		PKD2L1
METHARBITAL	4099	GABRD|GABRG1|GABRA2|GABRA4|GABRB1|GRIA2|GABRB2|GABRA6|GABRA1|GABRG2|GABRP|GRIK2|GABRB3|GABRA5|GABRG3|CHRNA7|CHRNA4|GABRE|GABRA3|GABRQ	WITHDRAWN	-	-	GABRA2|GABRA4|GRIA2|GABRA6|GABRA1|GRIK2|GABRA5|CHRNA7|CHRNA4|GABRA3	GABRD|GABRG1|GABRB1|GABRB2|GABRG2|GABRP|GABRB3|GABRG3|GABRE|GABRQ
CYCLOLEUCINE	2901	GRIN1	EXPERIMENTAL	-	-	GRIN1
L-775606	6426760	HTR1B	EXPERIMENTAL	-	-		HTR1B
BEFLOXATONE	60824	MAOA	EXPERIMENTAL	-	-		MAOA
FLUNITRAZEPAM	3380	GABRA2|GABRA4|GABRA6|GABRA1|GABRA5|TSPO|GABRA3	EXPERIMENTAL	-	-	GABRA2|GABRA4|GABRA6|GABRA5|TSPO|GABRA3	GABRA1
SARPOGRELATE	5160	HTR2B|HTR2A|HTR2C	CLINICAL_TRIALS	-	-	HTR2A	HTR2B|HTR2C
REPINOTAN	198757	HTR1A	CLINICAL_TRIALS	-	-		HTR1A
DERAZANTINIB	46834118	FGFR3|FGFR4|FGFR1|FGFR2|SRC	CLINICAL_TRIALS	-	CANCER		FGFR3|FGFR4|FGFR1|FGFR2|SRC
UNII-5LO1ZK1LCW	131633366	PTGDR2	EXPERIMENTAL	-	-		PTGDR2
NG25	53340664	MLL2|NRAS	EXPERIMENTAL	-	-		MLL2|NRAS
NEFAZODONE	4449	ADRA1B|CYP3A4|ADRA1A|HTR2A|SLC6A2|SLC6A4|CYP2D6|HTR2C	APPROVED	Psychiatry/Psychology	-	ADRA1B|ADRA1A|HTR2A|SLC6A2|SLC6A4|HTR2C	CYP3A4|CYP2D6
TEZAMPANEL	127894	GRIK3|GRIA2|GRIA1|GRIK2|GRIA4|GRIK4|GRIK5|GRIK1|GRIA3	CLINICAL_TRIALS	-	-	GRIK1	GRIK3|GRIA2|GRIA1|GRIK2|GRIA4|GRIK4|GRIK5|GRIA3
BI 2536	11364421	PLK3|PLK2|BRAF|KRAS|PLK1|CDH1|BRD4|PBRM1|STAG2|ABCC3|AGAP2|GCK|MYH9|ODZ1|TOP2A	CLINICAL_TRIALS	-	CANCER	PLK1	PLK3|PLK2|BRAF|KRAS|CDH1|BRD4|PBRM1|STAG2|ABCC3|AGAP2|GCK|MYH9|ODZ1|TOP2A
DABIGATRAN	216210	F2	APPROVED	Hematology	-	F2
GSK256066	9827968	PDE4A	CLINICAL_TRIALS	-	-	PDE4A
NOLPITANTIUM	108167	TACR1	EXPERIMENTAL	-	-	TACR1
TASOSARTAN	60919	AGTR1|AGTR2	EXPERIMENTAL	-	-	AGTR1|AGTR2
APD597	11691484	GPR119	CLINICAL_TRIALS	-	-		GPR119
CBOBNEA	9957516	MTNR1A	EXPERIMENTAL	-	-		MTNR1A
CHEMBL455907	135566449	HSD11B1	EXPERIMENTAL	-	-	HSD11B1
LEVOMETHADONE	22267	OPRD1|OPRM1|OPRK1	EXPERIMENTAL	-	-		OPRD1|OPRM1|OPRK1
MRS 1754	6603931	ADORA3|ADORA1|ADORA2B|ADORA2A	EXPERIMENTAL	-	-		ADORA3|ADORA1|ADORA2B|ADORA2A
NS9283	11998180	CHRNA4	EXPERIMENTAL	-	-		CHRNA4
LEDIPASVIR	67505836	IFNL3	APPROVED	Immunology/Infectious disease | Gastroenterology	-		IFNL3
UNII-9ZQX4PG68I	25195533	CHRM1	EXPERIMENTAL	-	-	CHRM1
201943-63-7	9819927	GRM7|GRM2|GRM4|GRM1|GRM3|GRM8	EXPERIMENTAL	-	-		GRM7|GRM2|GRM4|GRM1|GRM3|GRM8
PSB 603	44185871	ADORA2B	EXPERIMENTAL	-	-		ADORA2B
CHEMBL335954	445459	PYGL	EXPERIMENTAL	-	-	PYGL
TIRAPAZAMINE	135413511	CYP7B1|NOS1|TP53	CLINICAL_TRIALS	-	CANCER		CYP7B1|NOS1|TP53
MGCD-265	24901704	MST1R|KDR|FLT4|EGFR|MET|TEK|FLT1	CLINICAL_TRIALS	-	CANCER	MST1R|KDR|FLT4|MET|TEK|FLT1	EGFR
TOREMIFENE	3005573	CYP1B1|CD80|ESR1|CYP3A4|PGR|ESR2|TGFB1	APPROVED	Oncology	BREAST	ESR1	CYP1B1|CD80|CYP3A4|PGR|ESR2|TGFB1
BIOTIN	171548	SLC5A6|PCCB|MCCC1|MCCC2|PC|ACACB|PCCA|ACACA|HLCS	APPROVED	Nutraceutical	-	SLC5A6|PCCB|MCCC1|MCCC2|PC|ACACB|PCCA|ACACA|HLCS
CARMEGLIPTIN	11417567	DPP4	EXPERIMENTAL	-	-		DPP4
BEZAFIBRATE	39042	PPARG|PPARD|PPARA	CLINICAL_TRIALS	-	-	PPARG|PPARD|PPARA
ALCLOMETASONE	5311000	NR3C1|ANXA1|SERPINA6	APPROVED	Dermatology/Plastic surgery	-	ANXA1|SERPINA6	NR3C1
WARFARIN SODIUM	16204922	VKORC1	APPROVED	Hematology	-		VKORC1
ZOFENOPRIL	92400	ACE	EXPERIMENTAL	-	-	ACE
PHENYLALANYLAMINODI(ETHYLOXY)ETHYL BENZENESULFONAMIDEAMINOCARBONYLBENZENESULFONAMIDE	444849	CA2	EXPERIMENTAL	-	-	CA2
PACLITAXEL	36314	MTHFR|STMN1|FCGR2A|CYP1B1|TUBA3E|TUBA3D|MAP2|TUBA4A|TIGD1|EIF4E2|MAP4|NR1I2|PIK3CA|PDGFRA|CXCL8|CASP3|SPARC|TUBB2A|TUBB2B|TUBB|CDKN1A|ABCC10|MYB|EGFR|ABCB1|CYP3A5|CYP3A4|PIK3CG|MET|BRAF|NAT2|NRG1|EIF4EBP1|JAK2|CDKN2A|SYK|NOTCH1|TUBB4B|TUBB8|IL2RA|PTEN|PDCD4|RRM1|BDNF|GSTP1|ATM|KRAS|TUBA1B|TUBA1A|TUBA1C|NFE2|CDK2|DDIT3|BRCA2|EDNRB|FOS|AKT1|TLE3|PGP|MMP2|TUBB3|TP53|ERBB2|TOP2A|BRCA1|MAPT|ABCC3|BIRC…	APPROVED	Oncology	LUNG|SKIN	MAP2|MAP4|NR1I2|MAPT|BCL2|TUBB1	MTHFR|STMN1|FCGR2A|CYP1B1|TUBA3E|TUBA3D|TUBA4A|TIGD1|EIF4E2|PIK3CA|PDGFRA|CXCL8|CASP3|SPARC|TUBB2A|TUBB2B|TUBB|CDKN1A|ABCC10|MYB|EGFR|ABCB1|CYP3A5|CYP3A4|PIK3CG|MET|BRAF|NAT2|NRG1|EIF4EBP1|JAK2|CDKN2A|SYK|NOTCH1|TUBB4B|TUBB8|IL2RA|PTEN|PDCD4|RRM1|BDNF|GSTP1|ATM|KRAS|TUBA1B|TUBA1A|TUBA1C|NFE2|CDK2|DDIT3|BRCA2|EDNRB|FOS|AKT1|TLE3|PGP|MMP2|TUBB3|TP53|ERBB2|TOP2A|BRCA1|ABCC3|BIRC5|FASN|TUBB6|SMAD4|ER…
[PHENYLALANINYL-PROLINYL]-[2-(PYRIDIN-4-YLAMINO)-ETHYL]-AMINE	23586040	F2	EXPERIMENTAL	-	-	F2
DAGLUTRIL	3038505	ECE1|MME	CLINICAL_TRIALS	-	-	MME	ECE1
TRIGLU-5-FORMYL-TETRAHYDROFOLATE	135403827	SHMT1	EXPERIMENTAL	-	-	SHMT1
4-{[(CYCLOHEXYLAMINO)CARBONYL]AMINO}BUTANOIC ACID	6420119	EPHX2	EXPERIMENTAL	-	-	EPHX2
NEBULARINE	68368	ADA	EXPERIMENTAL	-	-	ADA
JNJ-40346527	25230468	KIT|CSF1R|FLT3	CLINICAL_TRIALS	-	-		KIT|CSF1R|FLT3
CACODYLIC ACID	2513	GNAT1|AKR1B1|NOS3	EXPERIMENTAL	-	-	GNAT1|AKR1B1|NOS3
LINOLENIC ACID	5280934	SLC8A1|ELOVL4|FFAR4|FADS2|FADS1|TRPV1|FFAR1	APPROVED	Nutraceutical	-	SLC8A1|ELOVL4|FADS2|FADS1|TRPV1	FFAR4|FFAR1
DIMETHYL (1R,4S)-5,6-BIS(4-HYDROXYPHENYL)-7-OXABICYCLO[2.2.1]HEPTA-2,5-DIENE-2,3-DICARBOXYLATE	11531308	ESR1|NCOA2	EXPERIMENTAL	-	-	ESR1|NCOA2
CHLORZOXAZONE	2733	CYP3A43|KCNMA1|KCNN4	APPROVED	Pain management | Musculoskeletal	-	KCNMA1|KCNN4	CYP3A43
ARP 100	10044321	MMP2	EXPERIMENTAL	-	-		MMP2
ONO-AE1-329	5311230	PTGER4	EXPERIMENTAL	-	-		PTGER4
SP-ADENOSINE-3',5'-CYCLIC-MONOPHOSPHOROTHIOATE	46936216	PRKAR1A	EXPERIMENTAL	-	-	PRKAR1A
PENTOBARBITAL	4737	GABRD|GABRG1|GABRA2|GABRA4|GABRB1|GRIA2|GABRB2|GABRA6|GABRA1|GABRG2|GABRP|GRIK2|GABRB3|GABRA5|GABRG3|CHRNA7|CHRNA4|GABRE|GABRA3|GABRQ	APPROVED	Neurology | Psychiatry/Psychology	-	GABRA2|GABRA4|GRIA2|GABRA6|GABRA1|GRIK2|GABRA5|CHRNA7|CHRNA4|GABRA3	GABRD|GABRG1|GABRB1|GABRB2|GABRG2|GABRP|GABRB3|GABRG3|GABRE|GABRQ
PROPARACAINE	4935	SCN5A|SCN10A	APPROVED	Pain management | Ophthalmology	-	SCN5A|SCN10A
ABT-384	11670435	HSD11B1	CLINICAL_TRIALS	-	-		HSD11B1
SECOBARBITAL SODIUM	14148199	GABRD|GABRG1|GABRA2|GABRA4|GABRB1|GABRB2|GABRA6|GABRA1|GABRG2|GABRP|GABRB3|GABRA5|GABRG3|GABRE|GABRA3|GABRQ	APPROVED	Neurology	-		GABRD|GABRG1|GABRA2|GABRA4|GABRB1|GABRB2|GABRA6|GABRA1|GABRG2|GABRP|GABRB3|GABRA5|GABRG3|GABRE|GABRA3|GABRQ
ML-030	17757146	TG	EXPERIMENTAL	-	-		TG
SR13668	9845566	AKT1	EXPERIMENTAL	-	-		AKT1
4TZ	4369413	CA2	EXPERIMENTAL	-	-	CA2
TAZAROTENE	5381	TP73|RARB|RXRB|RARG|PML|RARA|BCL2	APPROVED	Dermatology/Plastic surgery	CLINICAL CANCER	RARB|RXRB|RARG|RARA	TP73|PML|BCL2
AZD1656	16039797	GCK	CLINICAL_TRIALS	-	-	GCK
CHEMBL109367	447735	PLAU	EXPERIMENTAL	-	-	PLAU
RIZATRIPTAN BENZOATE	77997	HTR1D|HTR1B	APPROVED	Neurology | Pain management	-		HTR1D|HTR1B
BALICATIB	10201696	CTSK	CLINICAL_TRIALS	-	-	CTSK
POMALIDOMIDE	134780	PTGS2|CRBN|TNF|DDB1|CUL4A|RBX1	APPROVED	Oncology	BLOOD	PTGS2|CRBN|TNF	DDB1|CUL4A|RBX1
VORTIOXETINE	9966051	HTR6|HTR1A|HTR1B|HTR5A|HTR7|ADRB1|HTR3A|HTR2A|SERPINA3|SLC6A4|CYP2D6|HTR2C	APPROVED	Psychiatry/Psychology	-	HTR1A|HTR1B|HTR7|ADRB1|HTR3A|SLC6A4	HTR6|HTR5A|HTR2A|SERPINA3|CYP2D6|HTR2C
DIPHENYLBORINIC ANHYDRIDE	596810	TRPV1	EXPERIMENTAL	-	-		TRPV1
ELENBECESTAT	57827330	BACE1	EXPERIMENTAL	-	-		BACE1
(3S)-1-{[4-(BUT-2-YN-1-YLOXY)PHENYL]SULFONYL}PYRROLIDINE-3-THIOL	9861547	ADAM17	EXPERIMENTAL	-	-	ADAM17
SB-423562	9910902	CASR	EXPERIMENTAL	-	-		CASR
CILOSTAMIDE	2753	PDE3B|PDE3A	EXPERIMENTAL	-	-		PDE3B|PDE3A
4-[2-(HYDROXYMETHYL)PYRIMIDIN-4-YL]-N,N-DIMETHYLPIPERAZINE-1-SULFONAMIDE	132302	SORD	EXPERIMENTAL	-	-	SORD
ISONIAZID	3767	NR1I2|CYP3A4|NAT1|NAT2|CYP2C19|CYP2C8|SLCO1B1|CYP1A2|CES1	APPROVED	Immunology/Infectious disease | Pulmonary/Respiratory disease	-	CYP3A4|CYP2C19|CYP2C8|CYP1A2	NR1I2|NAT1|NAT2|SLCO1B1|CES1
CHEMBL324951	448973	HSP90AA1	EXPERIMENTAL	-	-	HSP90AA1
DACTINOMYCIN	457193	MTHFR|CLCN6|TNFRSF8|TNFRSF1B|CSF1|BGLAP|MTR|TFPI|PIK3CB|AFP|NRG1|CEL|BDNF|CD5|NTF3|DDIT3|TOP2A|COIL|GRB2|BIRC5	APPROVED	Oncology	TESTIS|BONE|UTERUS		MTHFR|CLCN6|TNFRSF8|TNFRSF1B|CSF1|BGLAP|MTR|TFPI|PIK3CB|AFP|NRG1|CEL|BDNF|CD5|NTF3|DDIT3|TOP2A|COIL|GRB2|BIRC5
ORPHENADRINE	4601	HRH1|GRIN3A|GRIN1|GRIN3B|GRIN2D	APPROVED	Pain management | Musculoskeletal	-	HRH1|GRIN3A|GRIN1|GRIN3B|GRIN2D
OMDM-1	10410511	GPR119	EXPERIMENTAL	-	-		GPR119
PARDOPRUNOX	6918525	DRD3|HTR1A|ADRA1A|HTR7|ADRA2A|DRD4|DRD2	CLINICAL_TRIALS	-	-	DRD3|HTR1A|DRD4|DRD2	ADRA1A|HTR7|ADRA2A
LECOZOTAN HYDROCHLORIDE	11156648	HTR1A	EXPERIMENTAL	-	-		HTR1A
SCHEMBL3794534	9958278	PPARG	EXPERIMENTAL	-	-	PPARG
ARGIPRESSIN	644077	AVPR1B|AVPR1A|AVPR2	WITHDRAWN	-	-		AVPR1B|AVPR1A|AVPR2
ALUMINUM MONOSTEARATE	16682987	TNNC1|VDAC1|VDAC3|VDAC2	EXPERIMENTAL	-	-	TNNC1|VDAC1|VDAC3|VDAC2
KF-24345	9938824	SLC29A1	EXPERIMENTAL	-	-		SLC29A1
PKI-402	44187953	PIK3CA|PTEN|KRAS|STK11	EXPERIMENTAL	-	-		PIK3CA|PTEN|KRAS|STK11
NESIRITIDE	71308561	NPR1|NPR3|NPR2	APPROVED	Cardiology/Vascular disease	-	NPR1|NPR3|NPR2
MOTESANIB DIPHOSPHATE	16097729	KIT|KDR	CLINICAL_TRIALS	-	CANCER	KIT|KDR
VILANTEROL	10184665	ADRB2	APPROVED	Pulmonary/Respiratory disease	-	ADRB2
D31	5288017	CDK2	EXPERIMENTAL	-	-	CDK2
FG-2216	6914666	EGLN1|EGLN3|HIF1A|EGLN2	CLINICAL_TRIALS	-	-	EGLN1|HIF1A|EGLN2	EGLN3
UNII-Z0O8PGE4TB	46863664	FAAH	EXPERIMENTAL	-	-		FAAH
MAGNESIUM ION	888	RYR2|TRPV6|TRPV5|TRPM6|GRIN2B|RYR3|GRIN2A|KCNJ12|GRIN2C|RYR1|KCNJ14|KCNJ4	EXPERIMENTAL	-	-		RYR2|TRPV6|TRPV5|TRPM6|GRIN2B|RYR3|GRIN2A|KCNJ12|GRIN2C|RYR1|KCNJ14|KCNJ4
BENDAMUSTINE	65628	ATM|CD69	CLINICAL_TRIALS	-	CANCER		ATM|CD69
DARIFENACIN HYDROBROMIDE	444030	CHRM3|CHRM2	APPROVED	Nephrology/Urology	-		CHRM3|CHRM2
NIFLUMIC ACID	4488	CLCNKA|CLCNKB|PTGS2|PLA2G4A|KCNT2|UGT1A9|CLCN1|PTGS1|KCNQ1|ANO1|PLA2G1B|PLA2G6	EXPERIMENTAL	-	-	CLCNKA|PTGS2|PLA2G4A|UGT1A9|PTGS1|PLA2G1B|PLA2G6	CLCNKB|KCNT2|CLCN1|KCNQ1|ANO1
CHEMBL293034	5288850	CASP3	EXPERIMENTAL	-	-	CASP3
ENDOTHELIN-1	16212950	EDNRA	EXPERIMENTAL	-	-		EDNRA
PHENYLEPHRINE	6041	NTRK1|FGF2|HSPA4|ADRA1B|PIK3CG|ADRA1A|VWF|NOS1|ITGAM|BAX|ADRA1D	APPROVED	Otolaryngology	-	ADRA1B|ADRA1A	NTRK1|FGF2|HSPA4|PIK3CG|VWF|NOS1|ITGAM|BAX|ADRA1D
138154-39-9	132127	TOP2B|FLT3|TOP2A|TOP1	EXPERIMENTAL	-	-		TOP2B|FLT3|TOP2A|TOP1
INTERFERON ALFA-2B	71306834	BAX|IFNAR2|IFNAR1	APPROVED	Oncology | Immunology/Infectious disease	-		BAX|IFNAR2|IFNAR1
PYRIDINYLIMIDAZOLE	5171	MAPK14	EXPERIMENTAL	-	-	MAPK14
ETELCALCETIDE	71511839	CASR	APPROVED	Endocrinology	-	CASR
2,2,5,7,8-PENTAMETHYL-6-CHROMANOL	99479	AR	CLINICAL_TRIALS	-	CANCER	AR
BENPERIDOL	16363	DRD4|DRD2	EXPERIMENTAL	-	-		DRD4|DRD2
CHEMBL178130	656974	HSP90AA1	EXPERIMENTAL	-	-	HSP90AA1
NEPICASTAT	9796181	DBH|CSTP1	CLINICAL_TRIALS	-	-		DBH|CSTP1
AMIODARONE HYDROCHLORIDE	441325	ERG	APPROVED	Cardiology/Vascular disease	-		ERG
APLAVIROC	3001322	CCR5	CLINICAL_TRIALS	-	-		CCR5
SUMANIROLE	9818479	DRD2	CLINICAL_TRIALS	-	-	DRD2
LY2183240	11507802	ABCC3|ADAM12|ADAM17|ADAM18|ADAM28|ADAM29|ADAM32|ADAMTS19|ADAMTSL3|ADHFE1|ADK|AFF4|AGAP2|AKAP4|AKT3|ALDH7A1|ALK|ALS2|ARFGEF1|ARID1A|ARNT|ASPH|ASPSCR1|ASTN1|ATIC|ATM|ATP10A|ATP11A|ATP13A5|ATR|BAI1|BCAR1|BCKDK|BCL11A|BCL9|BIRC6|BLK|BLM|BMI1|BMP2K|BMPR1A|BMPR1B|BRAF|BRCA1|BRCA2|BRIP1|BTRC|BUB1|BUB1B|CACNB2|CAD|CAMK4|CAMKV|CASP1|CASP3|CASP8|CATSPERB|CCDC6|CCND2|CCNT1|CCR4|CDH1|CDH3|CDK1|CDK11B|CDK12|C…	EXPERIMENTAL	-	-		ABCC3|ADAM12|ADAM17|ADAM18|ADAM28|ADAM29|ADAM32|ADAMTS19|ADAMTSL3|ADHFE1|ADK|AFF4|AGAP2|AKAP4|AKT3|ALDH7A1|ALK|ALS2|ARFGEF1|ARID1A|ARNT|ASPH|ASPSCR1|ASTN1|ATIC|ATM|ATP10A|ATP11A|ATP13A5|ATR|BAI1|BCAR1|BCKDK|BCL11A|BCL9|BIRC6|BLK|BLM|BMI1|BMP2K|BMPR1A|BMPR1B|BRAF|BRCA1|BRCA2|BRIP1|BTRC|BUB1|BUB1B|CACNB2|CAD|CAMK4|CAMKV|CASP1|CASP3|CASP8|CATSPERB|CCDC6|CCND2|CCNT1|CCR4|CDH1|CDH3|CDK1|CDK11B|CDK12|C…
THAPSIGARGIN	446378	CHEK2	CLINICAL_TRIALS	-	CANCER		CHEK2
NVP-BEP800	25210273	HSP90AA1	EXPERIMENTAL	-	-	HSP90AA1
MPS1-IN-5	71599640	TTK	EXPERIMENTAL	-	-		TTK
6,7-DIMETHOXY-4-[(3R)-3-(2-NAPHTHYLOXY)PYRROLIDIN-1-YL]QUINAZOLINE	15991588	PDE10A	EXPERIMENTAL	-	-	PDE10A
DILTIAZEM MALATE	3037122	CACNA1S|CACNA1D|CACNA1C|CACNA1F	WITHDRAWN	-	-		CACNA1S|CACNA1D|CACNA1C|CACNA1F
PF-00337210	11236560	KDR	CLINICAL_TRIALS	-	CANCER		KDR
NERAMEXANE	6433106	GRIN3A|GRIN1|GRIN2B	CLINICAL_TRIALS	-	-	GRIN3A	GRIN1|GRIN2B
CHEMBL259729	14231197	FDPS	EXPERIMENTAL	-	-		FDPS
TOLRESTAT	53359	AKR1A1|AKR1B1|AKR1B10|SIGMAR1	WITHDRAWN	-	-	AKR1A1|AKR1B1|AKR1B10|SIGMAR1
TAK-220	5275766	CCR5	EXPERIMENTAL	-	-	CCR5
PROCARBAZINE	4915	CSF2|BAX|MAOA|ATRX	APPROVED	Oncology	BRAIN	MAOA	CSF2|BAX|ATRX
NALTRINDOLE	5497186	OPRD1|OPRM1|OPRK1	EXPERIMENTAL	-	-		OPRD1|OPRM1|OPRK1
PYRROLIDINE MCHR1 ANTAGONIST 1	54579974	MCHR1	EXPERIMENTAL	-	-		MCHR1
CHEMBL401842	10114365	F2	EXPERIMENTAL	-	-	F2
CHEMBL401843	135460986	PARP1	EXPERIMENTAL	-	-	PARP1
ASIMADOLINE	179340	OPRK1	CLINICAL_TRIALS	-	-	OPRK1
ILEPATRIL	9824131	MME|ACE	CLINICAL_TRIALS	-	-		MME|ACE
PIBENZIMOL	2392	E2F1	EXPERIMENTAL	-	-		E2F1
(2R)-2-(4-CHLOROPHENYL)-2-[4-(1H-PYRAZOL-4-YL)PHENYL]ETHANAMINE	15602983	PKIA|PRKACA	EXPERIMENTAL	-	-	PKIA|PRKACA
TANESPIMYCIN	6505803	PIK3CA|HSP90AB1|MET|RET|HSP90AA2P|CDK4|HSP90AA1|TP53|XIAP|SLC22A14|XYLB|VIPR1|SRGAP3|ADAM17|AFF1|CAMK1G|CARD10|CASP8|CCDC6|CDH1|CPAMD8|CTNNB1|CYP19A1|DLL1|EIF2AK4|EP300|GNAS|GRK5|HNRNPA2B1|ITGB8|ITPR1|MAMDC4|MAML1|MATK|MGA|MLKL|NEK5|NUP153|PDGFRA|RPS6KA3|RUNX1T1|SKIL|STK38L|TACC3|TGFBR2|TMPO|TTL|UBR5|WBP4|DLC1|NCAPD3	CLINICAL_TRIALS	-	CANCER	HSP90AB1|HSP90AA2P|HSP90AA1	PIK3CA|MET|RET|CDK4|TP53|XIAP|SLC22A14|XYLB|VIPR1|SRGAP3|ADAM17|AFF1|CAMK1G|CARD10|CASP8|CCDC6|CDH1|CPAMD8|CTNNB1|CYP19A1|DLL1|EIF2AK4|EP300|GNAS|GRK5|HNRNPA2B1|ITGB8|ITPR1|MAMDC4|MAML1|MATK|MGA|MLKL|NEK5|NUP153|PDGFRA|RPS6KA3|RUNX1T1|SKIL|STK38L|TACC3|TGFBR2|TMPO|TTL|UBR5|WBP4|DLC1|NCAPD3
PHENOXYBENZAMINE	4768	ADRA2B|ADRA1A	APPROVED	Cardiology/Vascular disease	CLINICAL CANCER	ADRA1A	ADRA2B
CHEMBL1773292	54582152	GPR119	EXPERIMENTAL	-	-		GPR119
MORPHINE	5288826	OPRD1|GCG|CCR2|F2R|MAPK14|GRM1|OPRM1|OPRK1|GRIN1|CCKBR|DRD2|NR4A1|HMOX2|ITGAM|PER1|TBXA2R|LPAR2|PDYN|SYP	APPROVED	Pain management	-	OPRD1|OPRM1|OPRK1	GCG|CCR2|F2R|MAPK14|GRM1|GRIN1|CCKBR|DRD2|NR4A1|HMOX2|ITGAM|PER1|TBXA2R|LPAR2|PDYN|SYP
CHEMBL407632	5288631	MDM2	EXPERIMENTAL	-	-	MDM2
4-{5-[(Z)-(2,4-DIOXO-1,3-THIAZOLIDIN-5-YLIDENE)METHYL]FURAN-2-YL}BENZENESULFONAMIDE	5828196	CDK2	EXPERIMENTAL	-	-	CDK2
ZENARESTAT	5724	AKR1B1|AR	EXPERIMENTAL	-	-	AKR1B1|AR
QUINESTROL	9046	ESR1|ESR2	WITHDRAWN	-	-	ESR1	ESR2
RO 41-5253	5312120	RARA	EXPERIMENTAL	-	-		RARA
CHEMBL76128	10593671	ADORA2A	EXPERIMENTAL	-	-		ADORA2A
L09	5326866	MAPK14	EXPERIMENTAL	-	-	MAPK14
SC-74020	5288596	MMP2	EXPERIMENTAL	-	-	MMP2
AM803	44473151	ALOX5AP	EXPERIMENTAL	-	-	ALOX5AP
1080622-86-1	44551660	KDR|ADCYAP1|AFG3L2|ANKRD12|ANKRD62|AP005482.1|APCDD1|ARHGAP28|C18orf42|C18orf56|C18orf64|CEP192|CEP76|CETN1|CHMP1B|CIDEA|CLUL1|COLEC12|DLGAP1|EMILIN2|ENOSF1|EPB41L3|FAM210A|GNAL|IMPA2|L3MBTL4|LAMA1|LDLRAD4|LPIN2|LRRC30|MC2R|MC5R|METTL4|MPPE1|MYL12A|MYL12B|MYOM1|NAPG|NDC80|NDUFV2|PIEZO2|POTEC|PPP4R1|PSMG2|PTPN2|PTPRM|RAB12|RAB31|RALBP1|RNMT|SEH1L|SLMO1|SMCHD1|SOGA2|SPIRE1|TGIF1|TMEM200C|TUBB6|TWSG…	EXPERIMENTAL	-	-		KDR|ADCYAP1|AFG3L2|ANKRD12|ANKRD62|AP005482.1|APCDD1|ARHGAP28|C18orf42|C18orf56|C18orf64|CEP192|CEP76|CETN1|CHMP1B|CIDEA|CLUL1|COLEC12|DLGAP1|EMILIN2|ENOSF1|EPB41L3|FAM210A|GNAL|IMPA2|L3MBTL4|LAMA1|LDLRAD4|LPIN2|LRRC30|MC2R|MC5R|METTL4|MPPE1|MYL12A|MYL12B|MYOM1|NAPG|NDC80|NDUFV2|PIEZO2|POTEC|PPP4R1|PSMG2|PTPN2|PTPRM|RAB12|RAB31|RALBP1|RNMT|SEH1L|SLMO1|SMCHD1|SOGA2|SPIRE1|TGIF1|TMEM200C|TUBB6|TWSG…
FEXARAMINE	5326713	NR1H4	EXPERIMENTAL	-	-	NR1H4
IXAZOMIB	25183872	NPM1|PSMB5|PSMC5	APPROVED	Oncology	BLOOD	PSMC5	NPM1|PSMB5
DEXMECAMYLAMINE	12358972	CHRNB2|CHRNA4	CLINICAL_TRIALS	-	-		CHRNB2|CHRNA4
CLIDINIUM BROMIDE	19004	CHRM3|CHRM1	APPROVED	Gastroenterology	-		CHRM3|CHRM1
BN-81674	5311378	SSTR3	EXPERIMENTAL	-	-		SSTR3
SKF-83959	133538	DRD1	EXPERIMENTAL	-	-		DRD1
ASULACRINE	107924	MPO	EXPERIMENTAL	-	-		MPO
PHENOLPHTHALEIN	4764	UGT1A9	CLINICAL_TRIALS	-	-	UGT1A9
SUCCINIC ACID	1110	PLOD1|SDHB|OXCT2|P3H1|SDHC|SUCLG1|SUCLG2|SUCNR1|P3H2|SDHA|OXCT1|P4HA2|ALDH5A1|PLOD3|SLC13A1|ASPH|P4HA1|BBOX1|SDHD|P3H3|HSD17B6|SUCLA2|SLC13A2|SLC25A10|SLC13A3|TMLHE	EXPERIMENTAL	-	-	PLOD1|SDHB|OXCT2|P3H1|SDHC|SUCLG1|SUCLG2|SUCNR1|P3H2|SDHA|OXCT1|P4HA2|ALDH5A1|PLOD3|SLC13A1|ASPH|P4HA1|BBOX1|SDHD|P3H3|HSD17B6|SUCLA2|SLC13A2|SLC25A10|SLC13A3|TMLHE
546141-08-6	1383884	FAAH|TRPA1	CLINICAL_TRIALS	-	-		FAAH|TRPA1
EPALRESTAT	1549120	AR	CLINICAL_TRIALS	-	CANCER	AR
LFM-A13	54676905	BTK|DHX9|STK4	EXPERIMENTAL	-	-		BTK|DHX9|STK4
WYE-354	44219749	MTOR	EXPERIMENTAL	-	-		MTOR
LISINOPRIL HYDRATE	5362118	ACE	EXPERIMENTAL	-	-		ACE
LURASIDONE	213046	ADRA2C|HTR1A|HTR7|ADRA2A|DRD2|HTR2A|SERPINA3	APPROVED	Psychiatry/Psychology	-	ADRA2C|HTR1A|HTR7|ADRA2A|DRD2|HTR2A	SERPINA3
CGP 20712A	10008573	ADRB3	EXPERIMENTAL	-	-		ADRB3
OSPEMIFENE	3036505	ESR1|ESR2	APPROVED	Endocrinology | Obstetrics/Gynecology	-	ESR1	ESR2
3-DEAZAADENOSINE	23190	AHCY	EXPERIMENTAL	-	-		AHCY
METHSCOPOLAMINE	71183	CHRM3|CHRM2|CHRM4|CHRM1|CHRM5	EXPERIMENTAL	-	-	CHRM1	CHRM3|CHRM2|CHRM4|CHRM5
MRS2768	73755072	P2RY2	EXPERIMENTAL	-	-		P2RY2
SERTRALINE	68617	SLC6A3|SLC6A4	APPROVED	Psychiatry/Psychology	-	SLC6A4	SLC6A3
SF-11	2745583	MCOLN3	EXPERIMENTAL	-	-		MCOLN3
4-HYDROXYBUTANOIC ACID	10413	GABBR1|SLC52A2|GABBR2|HCAR1|SLC5A2	APPROVED	Neurology	-	SLC52A2	GABBR1|GABBR2|HCAR1|SLC5A2
4-PIPERIDINOPIPERIDINE	78607	CES1	EXPERIMENTAL	-	-	CES1
HYDROCORTISONE	5754	ARNT|PTPRC|AGT|APOB|IL1B|NPPC|NR3C2|NR3C1|ABCB1|DEFA1|ANXA1|NR5A1|NOTCH1|PLAU|SFTPA1|PC|GAL|MMP1|VDR|ITGAM|CCL17|HSD11B2|HAS3|NOS2|ERBB2|TYMS|SMAD2|TGFB1|JAG1|ADA|TSC22D3|F9	APPROVED	Dermatology/Plastic surgery	-	NOS2	ARNT|PTPRC|AGT|APOB|IL1B|NPPC|NR3C2|NR3C1|ABCB1|DEFA1|ANXA1|NR5A1|NOTCH1|PLAU|SFTPA1|PC|GAL|MMP1|VDR|ITGAM|CCL17|HSD11B2|HAS3|ERBB2|TYMS|SMAD2|TGFB1|JAG1|ADA|TSC22D3|F9
INCB28060	25145656	EGFR|MET|BRAF|TP53	CLINICAL_TRIALS	-	CANCER	MET	EGFR|BRAF|TP53
GSK COMPOUND 34	11560568	GSK3B	EXPERIMENTAL	-	-	GSK3B
PLURIPOTIN	12003241	ADAM32|BRDT|CNTN1|CSNK1D|CTDSPL|HIPK1|IFNA2|IFNB1|IKZF1|LATS2|LPP|MYCN|NUP210|PER1|SMC2|SRC|STK38L|TCL6|ZNF521	EXPERIMENTAL	-	-		ADAM32|BRDT|CNTN1|CSNK1D|CTDSPL|HIPK1|IFNA2|IFNB1|IKZF1|LATS2|LPP|MYCN|NUP210|PER1|SMC2|SRC|STK38L|TCL6|ZNF521
LAS101057	16071896	ADORA2B	EXPERIMENTAL	-	-		ADORA2B
ROSIGLITAZONE MALEATE	5281055	PPARG	APPROVED	Endocrinology	-	PPARG
[3H]CGP39653	114756	GRIN2B|GRIN2A|GRIN2C	EXPERIMENTAL	-	-		GRIN2B|GRIN2A|GRIN2C
N-CHLOROMETHYLBRUCINE	44358908	CHRM3|CHRM2|CHRM4|CHRM1|CHRM5	EXPERIMENTAL	-	-		CHRM3|CHRM2|CHRM4|CHRM1|CHRM5
CHEMBL282146	5289314	MMP7	EXPERIMENTAL	-	-	MMP7
4-METHOXYAMPHETAMINE	31721	SLC6A3|ADRA1A|ADRA2A|SLC18A2|SLC6A4|MAOA|MAOB	EXPERIMENTAL	-	-	SLC6A3|ADRA1A|ADRA2A|SLC18A2|SLC6A4|MAOA|MAOB
AVAGACESTAT	46883536	APH1A|NCSTN|PSEN2|PSEN1|APH1B|PSENEN	CLINICAL_TRIALS	-	-		APH1A|NCSTN|PSEN2|PSEN1|APH1B|PSENEN
PD 158771	3075615	DRD3|HTR1A|DRD2	EXPERIMENTAL	-	-	DRD3|HTR1A|DRD2
AIDA	2071	GRM1	APPROVED	Dermatology/Plastic surgery	CLINICAL CANCER		GRM1
PF-06372865	76287260	GABRD|GABRG1|GABRA2|GABRA4|GABRB1|GABRB2|GABRA6|GABRA1|GABRG2|GABRP|GABRB3|GABRA5|GABRG3|GABRE|GABRA3|GABRQ	CLINICAL_TRIALS	-	-		GABRD|GABRG1|GABRA2|GABRA4|GABRB1|GABRB2|GABRA6|GABRA1|GABRG2|GABRP|GABRB3|GABRA5|GABRG3|GABRE|GABRA3|GABRQ
MAFENIDE	3998	G6PD	EXPERIMENTAL	-	-		G6PD
THYMOL	6989	TRPA1	CLINICAL_TRIALS	-	-		TRPA1
CHEMBL3616501	9893054	CHRM1	EXPERIMENTAL	-	-		CHRM1
CERIVASTATIN	446156	HMGCR	WITHDRAWN	-	-	HMGCR
CHEMBL234838	766948	MAPK10	EXPERIMENTAL	-	-	MAPK10
COMPOUND 9	447994	PTPN1	EXPERIMENTAL	-	-	PTPN1
L 817818	5311375	SSTR1|SSTR5	EXPERIMENTAL	-	-		SSTR1|SSTR5
CADMIUM ION	31193	CACNA1E|SCN9A|TRPV6|CLCN1|TRPA1|HVCN1|TPCN1|NALCN|ASIC2	EXPERIMENTAL	-	-		CACNA1E|SCN9A|TRPV6|CLCN1|TRPA1|HVCN1|TPCN1|NALCN|ASIC2
AZD4017	24946280	HSD11B1	EXPERIMENTAL	-	-		HSD11B1
CTCE-9908	16186350	CXCR4	EXPERIMENTAL	-	-		CXCR4
BOPINDOLOL	44112	HTR1A|ADRB2|HTR1B|ADRB3|ADRB1	EXPERIMENTAL	-	-	HTR1A|ADRB2|HTR1B|ADRB3|ADRB1
TALAMPANEL	164509	GRIA2|GRIA1|GSR|GRIA4|GRIA3	CLINICAL_TRIALS	-	CANCER	GRIA2|GRIA1|GSR|GRIA4|GRIA3
BETAMETHASONE BENZOATE	5282492	NR3C1	WITHDRAWN	-	-		NR3C1
PRILOCAINE HYDROCHLORIDE	92163	SCN3A|SCN2A|SCN1A|SCN9A|SCN7A|SCN5A|SCN10A|SCN11A|SCN8A|SCN4A	APPROVED	Pain management	-		SCN3A|SCN2A|SCN1A|SCN9A|SCN7A|SCN5A|SCN10A|SCN11A|SCN8A|SCN4A
UNII-CS17H9370C	67313626	PLK1	CLINICAL_TRIALS	-	CANCER		PLK1
DEXMEDETOMIDINE	5311068	ADRA2B|ADRA2A	APPROVED	Pain management	-	ADRA2A	ADRA2B
TIMOLOL MALEATE	5281056	ADRB2|TNF|ADRB1	APPROVED	Cardiology/Vascular disease | Neurology | Ophthalmology	CLINICAL CANCER		ADRB2|TNF|ADRB1
8-BROMOADENOSINE 5'-MONOPHOSPHATE	168120	PDE4B|HINT1	EXPERIMENTAL	-	-	PDE4B|HINT1
MIRTAZAPINE	4205	ADRA2B|HTR2B|HRH1|DRD3|ADRA2C|SLC6A3|HTR1A|ADRB2|DRD1|LEP|ADRA1A|OPRK1|HTR7|ADRA2A|ADRB1|DRD2|HTR3A|TPH2|HTR2A|SLC6A2|SLC2A4|SLC6A4|HRH3|CYP2D6|HTR2C	APPROVED	Psychiatry/Psychology	-	HTR2B|HRH1|DRD3|ADRA2C|SLC6A3|HTR1A|ADRB2|DRD1|ADRA1A|OPRK1|HTR7|ADRA2A|ADRB1|DRD2|HTR3A|HTR2A|SLC6A2|SLC6A4|HRH3|HTR2C	ADRA2B|LEP|TPH2|SLC2A4|CYP2D6
DENUFOSOL TETRASODIUM	10219163	P2RY2	CLINICAL_TRIALS	-	-		P2RY2
ROCURONIUM BROMIDE	441351	CHRNA1|CHRND|CHRNG|CHRNE|CHRNB1	APPROVED	Musculoskeletal	-		CHRNA1|CHRND|CHRNG|CHRNE|CHRNB1
INSULIN-GLULISINE	16136701	INSR	EXPERIMENTAL	-	-	INSR
CLOBETASOL PROPIONATE	32798	NR3C1|ITGAL	APPROVED	Dermatology/Plastic surgery	-	NR3C1	ITGAL
OXPRENOLOL	4631	ADRB2|ADRB1	WITHDRAWN	-	-	ADRB2|ADRB1
PHENYLGLYCINE-01	4695397	CFTR	EXPERIMENTAL	-	-		CFTR
TRIPTORELIN	25074470	GNRHR2|GNRHR|STS	APPROVED	Endocrinology | Oncology	-	GNRHR	GNRHR2|STS
ESTRONE SULFATE	3001028	ESR1|ESR2	WITHDRAWN	-	-	ESR1|ESR2
PURINE MONONUCLEOTIDE	444450	RNASE1	EXPERIMENTAL	-	-	RNASE1
SGI-1776	24795070	PIM1|JAK2|FLT3|HASPIN|PIM3|PIM2	CLINICAL_TRIALS	-	CANCER		PIM1|JAK2|FLT3|HASPIN|PIM3|PIM2
LUMIRACOXIB	151166	CPT2|PTGS2|PTGS1	CLINICAL_TRIALS	-	-	PTGS2|PTGS1	CPT2
BEPOTASTINE	164522	HRH1	APPROVED	Ophthalmology | Immunology/Infectious disease	-	HRH1
HJC0350	22200891	RAPGEF4	EXPERIMENTAL	-	-		RAPGEF4
ISOPENTENYL PYROPHOSPHATE	1195	FDPS|GGPS1	EXPERIMENTAL	-	-	FDPS|GGPS1
ISOAMYL-AGOMELATINE	57381997	MTNR1B	EXPERIMENTAL	-	-		MTNR1B
UDENAFIL	135413547	PDE5A	CLINICAL_TRIALS	-	-	PDE5A
EVEROLIMUS	6442177	MTOR|MPL|NRAS|AKT3|VHL|CTNNB1|BAP1|PBRM1|PIK3CA|ESR1|EGFR|BRAF|GNAQ|TSC1|NOTCH1|RET|PTEN|HRAS|ATM|KRAS|BRCA2|RB1|AKT1|TSC2|FLCN|NF1|ERBB2|BRCA1|STK11|GNA11|AKT2|FKBP1A|NF2	APPROVED	Immunology/Infectious disease | Nephrology/Urology | Oncology	KIDNEY|BREAST|PANCREAS|STOMACH|INTESTINE|LUNG	MTOR|FKBP1A	MPL|NRAS|AKT3|VHL|CTNNB1|BAP1|PBRM1|PIK3CA|ESR1|EGFR|BRAF|GNAQ|TSC1|NOTCH1|RET|PTEN|HRAS|ATM|KRAS|BRCA2|RB1|AKT1|TSC2|FLCN|NF1|ERBB2|BRCA1|STK11|GNA11|AKT2|NF2
ENFLURANE	3226	GABRD|KCNK2|KCNK3|ATP2C1|GABRG1|GABRA2|GABRA4|GABRB1|GLRB|GLRA1|GRIA1|GABRB2|GABRA6|GABRA1|GABRG2|GABRP|GSR|KCNK9|KCNMA1|KCNK18|KCNA1|KCNK10|GABRB3|GABRA5|GABRG3|ATP5D|KCNN4|GABRE|GABRA3|GABRQ|MT-ND1	WITHDRAWN	-	-	ATP2C1|GLRA1|GRIA1|GABRA1|GSR|KCNMA1|KCNA1|ATP5D|KCNN4|MT-ND1	GABRD|KCNK2|KCNK3|GABRG1|GABRA2|GABRA4|GABRB1|GLRB|GABRB2|GABRA6|GABRG2|GABRP|KCNK9|KCNK18|KCNK10|GABRB3|GABRA5|GABRG3|GABRE|GABRA3|GABRQ
BENZTHIAZIDE	2343	CA1|CA2|CA9|CA12|SLC12A3|CA4	WITHDRAWN	-	-	CA1|CA2|CA9|CA12|SLC12A3|CA4
CHEMBL574602	44598833	ADORA3	EXPERIMENTAL	-	-		ADORA3
UNII-6YF0SHR37T	51353551	CCKAR	EXPERIMENTAL	-	-	CCKAR
BIPERIDEN HYDROCHLORIDE	92151	CHRM1	WITHDRAWN	-	-		CHRM1
DABRAFENIB	44462760	NRAS|RAF1|NEK11|PIK3CA|RAC1|EGFR|LIMK1|BRAF|EZH2|KRAS|MAP2K1|ATXN1L|TP53|NF1|SIK1|STAG2|G6PD|ARAF|CRKL|MITF	APPROVED	Oncology	SKIN	RAF1|NEK11|LIMK1|BRAF|SIK1	NRAS|PIK3CA|RAC1|EGFR|EZH2|KRAS|MAP2K1|ATXN1L|TP53|NF1|STAG2|G6PD|ARAF|CRKL|MITF
CDP-840	127928	PDE4B|PDE4D|PDE4A|PDE4C	EXPERIMENTAL	-	-		PDE4B|PDE4D|PDE4A|PDE4C
BUTAPROST ACID	25886893	PTGER3|PTGER4|PTGDR|PTGER2|TBXA2R	EXPERIMENTAL	-	-		PTGER3|PTGER4|PTGDR|PTGER2|TBXA2R
DIPHEMANIL METHYLSULFATE	6126	CHRM3|CHRM1	WITHDRAWN	-	-	CHRM3	CHRM1
LAURAMINE OXIDE	15433	RHO|PMP2|CFL1|IGHV3-23|DHODH|NFE2L1|DSTN|MAOB	EXPERIMENTAL	-	-	RHO|PMP2|CFL1|IGHV3-23|DHODH|NFE2L1|DSTN|MAOB
ADENOSINE 5'-DIPHOSPHATE	6022	P2RY13|P2RY12|P2RY1|P2RY6|TRPM4	EXPERIMENTAL	-	-		P2RY13|P2RY12|P2RY1|P2RY6|TRPM4
AZD2624	23649245	SPR|TACR3	CLINICAL_TRIALS	-	-	SPR	TACR3
DEPATUXIZUMAB MAFODOTIN	86278355	EGFR|MET	EXPERIMENTAL	-	-	EGFR	MET
3-CHLORO-L-TYROSINE	110992	TH	EXPERIMENTAL	-	-		TH
G007-LK	67960134	KIT|APC	EXPERIMENTAL	-	-		KIT|APC
OFLOXACIN	4583	IL1B|IL2|GSR|ABCC1|TOP2A	APPROVED	Immunology/Infectious disease	-	TOP2A	IL1B|IL2|GSR|ABCC1
PLUMBAGIN	10205	KAT2B|EP300	EXPERIMENTAL	-	-		KAT2B|EP300
CHLORPROMAZINE	2726	HTR6|ADRA2B|HRH1|CCK|DRD3|NR1I2|DRD5|ABCG2|HTR1A|HSPA4|DRD1|ABCB1|HTR7|ADRA2A|CYP2E1|DRD4|BDNF|DRD2|NTS|HTR2A|SERPINA3|CYP1A2|CYP2D6|TRPC5|HTR2C	APPROVED	Psychiatry/Psychology	-	DRD2	HTR6|ADRA2B|HRH1|CCK|DRD3|NR1I2|DRD5|ABCG2|HTR1A|HSPA4|DRD1|ABCB1|HTR7|ADRA2A|CYP2E1|DRD4|BDNF|NTS|HTR2A|SERPINA3|CYP1A2|CYP2D6|TRPC5|HTR2C
SB 242084	3644637	HTR2B|HTR2A|HTR2C	EXPERIMENTAL	-	-		HTR2B|HTR2A|HTR2C
6-(3,4-DIHYDROXYBENZYL)-3-ETHYL-1-(2,4,6-TRICHLOROPHENYL)-1H-PYRAZOLO[3,4-D]PYRIMIDIN-4(5H)-ONE	135402970	CDK2	EXPERIMENTAL	-	-	CDK2
PEGAPTANIB	56603655	VEGFA|NRP1	APPROVED	Ophthalmology	-	VEGFA|NRP1
EZATIOSTAT	5310939	GSTP1	CLINICAL_TRIALS	-	-	GSTP1
N-NONYLDEOXYNOJIRIMYCIN	501640	GBA	EXPERIMENTAL	-	-	GBA
VESTIPITANT MESYLATE	24969622	SPR	EXPERIMENTAL	-	-		SPR
NANDROLONE	9904	AR	APPROVED	Hematology | Nephrology/Urology	-	AR
5-BENZYLACYCLOURIDINE	54929	UPP1	WITHDRAWN	-	-	UPP1
CHEMBL477786	11270500	CDK2	EXPERIMENTAL	-	-	CDK2
943962-47-8	16747776	ACVR1|ADAMTS18|AR|FRK|HSPB8|MYCL1|MYH9|NOVA1|PLAG1|PTPRU|TAF1|TAOK1|TFEB|WNK4	EXPERIMENTAL	-	-		ACVR1|ADAMTS18|AR|FRK|HSPB8|MYCL1|MYH9|NOVA1|PLAG1|PTPRU|TAF1|TAOK1|TFEB|WNK4
4-(2-AMINOETHYL)BENZENESULFONAMIDE	169682	CA2	EXPERIMENTAL	-	-	CA2
DROXIDOPA	92974	ADRA2B|ADRA2C|ADRB2|ADRA1B|ADRA1A|ADRB3|ADRA2A|ADRB1|PAH|ADRA1D	APPROVED	Neurology	-	ADRA2B|ADRA2C|ADRB2|ADRA1B|ADRA1A|ADRB3|ADRA2A|ADRB1|PAH|ADRA1D
ALPHA-BUNGAROTOXIN	44264212	CHRNA1|CHRNA9|CHRNA10|CHRNA7	EXPERIMENTAL	-	-		CHRNA1|CHRNA9|CHRNA10|CHRNA7
ARRY-797	46883775	MAPK14|MAPK13|MAPK12|MAPK11	EXPERIMENTAL	-	-	MAPK12	MAPK14|MAPK13|MAPK11
1-(3-CHLOROPHENYL)PIPERAZINE	1355	HTR1D|HTR2B|HTR1E|HTR2A|HTR2C	EXPERIMENTAL	-	-		HTR1D|HTR2B|HTR1E|HTR2A|HTR2C
SWEP	15969	AIFM1	CLINICAL_TRIALS	-	CANCER	AIFM1
CXCL12-(1-9)	5273315	CXCR4	EXPERIMENTAL	-	-		CXCR4
MEMANTINE HYDROCHLORIDE	181458	GRIN3A|GRIN1|GRIN2B|GRIN2A|GRIN2C|GRIN3B|GRIN2D	APPROVED	Neurology	CLINICAL CANCER		GRIN3A|GRIN1|GRIN2B|GRIN2A|GRIN2C|GRIN3B|GRIN2D
APRUTUMAB IXADOTIN	71471223	FGFR2	EXPERIMENTAL	-	-	FGFR2
AXITINIB	6450551	CSF1|VHL|PDGFRA|KIT|KDR|PLK4|PDGFRB|FLT4|ABL1|FLT1|PDGFB|ASXL1|XRN1|ACVR2A	APPROVED	Oncology	KIDNEY	CSF1|KIT|KDR|PDGFRB|FLT4|ABL1|FLT1|PDGFB	VHL|PDGFRA|PLK4|ASXL1|XRN1|ACVR2A
OSI-027	135398516	MTOR|PIK3CA|RICTOR|DEPTOR|MAPKAP1|PTEN|KRAS|MLST8|RPTOR|AKT1S1	CLINICAL_TRIALS	-	CANCER	MTOR|RICTOR|DEPTOR|MAPKAP1|MLST8|RPTOR|AKT1S1	PIK3CA|PTEN|KRAS
RO-4938581	11624499	GABRA2|GABRA1|GABRA5|GABRA3	EXPERIMENTAL	-	-		GABRA2|GABRA1|GABRA5|GABRA3
APITOLISIB	25254071	PIK3CD|MTOR|FGR|PIK3R3|PIK3C2B|VHL|PIK3R4|PIK3CB|PIK3CA|PIK3R1|PIK3CG|SYK|PTEN|PIK3C2A|PIK3C2G|KRAS|MAP3K9|AKT1|PIK3R6|PIK3R5|PIK3C3|PIK3R2	CLINICAL_TRIALS	-	CANCER	PIK3CD|MTOR|PIK3R3|PIK3C2B|PIK3R4|PIK3CB|PIK3CA|PIK3R1|PIK3CG|PIK3C2A|PIK3C2G|PIK3R6|PIK3R5|PIK3C3|PIK3R2	FGR|VHL|SYK|PTEN|KRAS|MAP3K9|AKT1
U-101958	5615	DRD4	EXPERIMENTAL	-	-		DRD4
(5S,8R,9S,10S,13R,14S,17S)-13-{2-[(3,5-DIFLUOROBENZYL)OXY]ETHYL}-17-HYDROXY-10-METHYLHEXADECAHYDRO-3H-CYCLOPENTA[A]PHENANTHREN-3-ONE	16750073	AR	EXPERIMENTAL	-	-	AR
CVT-6883	11270783	ADORA3|ADORA1|ADORA2B|ADORA2A	EXPERIMENTAL	-	-		ADORA3|ADORA1|ADORA2B|ADORA2A
N-[4-(3-BROMO-PHENYLAMINO)-QUINAZOLIN-6-YL]-ACRYLAMIDE	4708	EGFR|MET|SRC	EXPERIMENTAL	-	-	EGFR|SRC	MET
FONDAPARINUX	5282448	SERPINC1	APPROVED	Cardiology/Vascular disease	-	SERPINC1
6-(CYCLOHEXYLMETHOXY)-8-ISOPROPYL-9H-PURIN-2-AMINE	9547890	CDK2	EXPERIMENTAL	-	-	CDK2
PERINDOPRIL ARGININE	12068809	ACE	APPROVED	Cardiology/Vascular disease	-		ACE
PBF-509	53466958	ADORA2A	EXPERIMENTAL	-	-		ADORA2A
NEPADUTANT	9876321	TACR2	CLINICAL_TRIALS	-	-	TACR2
ALCAFTADINE	19371515	HRH1	APPROVED	Ophthalmology	-	HRH1
SODIUM CARBONATE	10340	CA1|CA2|CA9|CA4	WITHDRAWN	-	-	CA1|CA2|CA9|CA4
CHEMBL38288	6604840	HTR1D|HTR1B	EXPERIMENTAL	-	-		HTR1D|HTR1B
AJMALINE	6100671	SCN5A	CLINICAL_TRIALS	-	-	SCN5A
N-(5-CYCLOPROPYL-1H-PYRAZOL-3-YL)BENZAMIDE	449088	CDK2	EXPERIMENTAL	-	-	CDK2
ZICONOTIDE	16135415	CACNA1B	APPROVED	Pain management	-	CACNA1B
ACALABRUTINIB	71226662	LCK|ERBB4|TXK|TEC|ITK|FYN|EGFR|BLK|LYN|ERBB2|JAK3|SRC|BMX|BTK	APPROVED	Oncology	BLOOD		LCK|ERBB4|TXK|TEC|ITK|FYN|EGFR|BLK|LYN|ERBB2|JAK3|SRC|BMX|BTK
VORICONAZOLE	71616	ABCG2|CYP2C19|CYP2D6	APPROVED	Immunology/Infectious disease	-		ABCG2|CYP2C19|CYP2D6
SELETRACETAM	9942725	SV2A	CLINICAL_TRIALS	-	-	SV2A
4-[3-(4-CHLOROPHENYL)-1H-PYRAZOL-5-YL]PIPERIDINE	449126	F2	EXPERIMENTAL	-	-	F2
TIROTUNDIN	9975297	PPARG	EXPERIMENTAL	-	-		PPARG
LADARIXIN	11372270	CXCR2|CXCR1	EXPERIMENTAL	-	-		CXCR2|CXCR1
MATAIRESINOL	119205	DHRS4L2	EXPERIMENTAL	-	-	DHRS4L2
CIPRALISANT MALEATE	6450822	HRH3	EXPERIMENTAL	-	-		HRH3
OREXIN 2 RECEPTOR AGONIST	91810287	HCRTR1	EXPERIMENTAL	-	-		HCRTR1
MRE-269	9931891	PTGER4|PTGER2	EXPERIMENTAL	-	-		PTGER4|PTGER2
GUANOSINE 5'-DIPHOSPHATE	135398619	CDC42|ARF1|ARL5A|RAB5A|RHOA|GNAT1|ARF4|RAB7A|SAR1B|GMDS|EEF1A1|RAC1|RALA|GNAI1|RHEB|ARL5B|ARL3|HRAS|ARL1|RAN|RAP2A|ARF6|ADSSL1|RAB8B|RAB11A|EFL1|GSPT1|TUFM|NME1|NME2|EEF2|IRGC|TGM3|TGM2|RAB9A|EIF2S3	EXPERIMENTAL	-	-	CDC42|ARF1|ARL5A|RAB5A|RHOA|GNAT1|ARF4|RAB7A|SAR1B|GMDS|EEF1A1|RAC1|RALA|GNAI1|RHEB|ARL5B|ARL3|HRAS|ARL1|RAN|RAP2A|ARF6|ADSSL1|RAB8B|RAB11A|EFL1|GSPT1|TUFM|NME1|NME2|EEF2|IRGC|TGM3|TGM2|RAB9A|EIF2S3
DEGARELIX	16136245	GNRHR2|GNRHR	APPROVED	Oncology	PROSTATE	GNRHR	GNRHR2
CILNIDIPINE	5282138	CACNA1B	CLINICAL_TRIALS	-	-	CACNA1B
SN-GLYCERO-3-PHOSPHOCHOLINE	657272	GM2A	CLINICAL_TRIALS	-	-	GM2A
HC 067047	2742550	TRPV4	EXPERIMENTAL	-	-		TRPV4
CHEMBL392452	135566336	HSD11B1	EXPERIMENTAL	-	-	HSD11B1
CHLORCYCLIZINE	2710	HRH1	CLINICAL_TRIALS	-	-	HRH1
ISOBUTYRIC ACID	6590	ADARB2|FFAR2	EXPERIMENTAL	-	-		ADARB2|FFAR2
NELIVAPTAN	9895468	AVPR1B|OXTR|AVPR1A|AVPR2	CLINICAL_TRIALS	-	-	AVPR1B	OXTR|AVPR1A|AVPR2
FOSFESTROL	3032325	IL2|ESR1|ESR2	WITHDRAWN	-	-		IL2|ESR1|ESR2
N-OLEOYLDOPAMINE	5282106	GPR119	EXPERIMENTAL	-	-		GPR119
QUININE	3034034	IL2|SLC29A4|CYP3A7|KCNB2	APPROVED	Psychiatry/Psychology | Cardiology/Vascular disease	-		IL2|SLC29A4|CYP3A7|KCNB2
TASQUINIMOD	54682876	HDAC4	CLINICAL_TRIALS	-	CANCER		HDAC4
[truncated: 5,017 more rows]
